# Supplementary material for: Grafting nanometer metal/oxide interface towards enhanced low-temperature acetylene semi-hydrogenation
Source: Nat Commun. 2021 Oct 1;12:5770. doi: 10.1038/s41467-021-25984-8 (PMC8486880; doi:10.1038/s41467-021-25984-8)
Supplement: Supplementary file 3 — Source Data [file 41467_2021_25984_MOESM3_ESM.xlsx]

## Sheet: Fig. 2a
2 theta (deg.)	Intensity (a.u.)
	TiO2	Bi2O3/TiO2	Pd/TiO2	Pd1.0/Bi2O3/TiO2	Pd1.0/Bi2O3/TiO2-spent
36	2533.33	4208.33	3637.5	4166.67	4750
36.02	2283.33	4283.33	3608.33	4150	4975
36.04	2375	4487.5	3608.33	4279.17	4883.33
36.06	2441.67	4137.5	3791.67	4212.5	4870.83
36.08	2391.67	4175	3520.83	4437.5	4541.67
36.1	2525	4408.33	3612.5	4570.83	4695.83
36.12	2375	4462.5	3604.17	4604.17	4995.83
36.14	2300	4362.5	3933.33	4354.17	4900
36.16	2425	4108.33	3695.83	4575	5016.67
36.18	2491.67	4291.67	3991.67	4633.33	5075
36.2	2308.33	4416.67	4083.33	4495.83	5116.67
36.22	2591.67	4575	3795.83	4658.33	4983.33
36.24	2550	4337.5	4012.5	4604.17	5225
36.26	2483.33	4375	3808.33	4495.83	5279.17
36.28	2625	4554.17	3829.17	4433.33	5304.17
36.3	2600	4529.17	3812.5	4700	4950
36.32	2475	4250	3991.67	4695.83	4950
36.34	2666.67	4558.33	4145.83	4700	5150
36.36	2525	4600	4083.33	4845.83	5145.83
36.38	2708.33	4541.67	4100	4850	5008.33
36.4	2616.67	4633.33	4283.33	4979.17	5304.17
36.42	2775	4795.83	4362.5	5104.17	5250
36.44	2816.67	4708.33	4454.17	5112.5	5412.5
36.46	2850	4950	4395.83	5408.33	5300
36.48	2983.33	4795.83	4250	5575	5295.83
36.5	2800	5208.33	4533.33	5466.67	5604.17
36.52	3075	4912.5	4470.83	5604.17	5700
36.54	3325	5104.17	4691.67	5433.33	5458.33
36.56	3033.33	5137.5	4616.67	5404.17	5775
36.58	3466.67	5412.5	4820.83	5533.33	5812.5
36.6	3275	5433.33	4933.33	5850	5700
36.62	3350	5670.83	5150	6095.83	6054.17
36.64	3475	5412.5	5041.67	6025	6025
36.66	3400	5750	5287.5	6237.5	6166.67
36.68	3841.67	5629.17	5425	6533.33	6341.67
36.7	3650	5716.67	5295.83	6408.33	6483.33
36.72	4150	5975	5541.67	6366.67	6229.17
36.74	3791.67	5725	5587.5	6683.33	6245.83
36.76	4108.33	6345.83	5858.33	6833.33	6383.33
36.78	4141.67	6337.5	5612.5	7075	6645.83
36.8	4300	6175	6029.17	7062.5	6466.67
36.82	4325	6387.5	5604.17	7058.33	6600
36.84	4483.33	6462.5	6016.67	7233.33	6608.33
36.86	4616.67	6766.67	6050	7529.17	6795.83
36.88	4800	6504.17	6183.33	7675	6675
36.9	4775	6658.33	6266.67	7820.83	7070.83
36.92	4933.33	6950	6620.83	7733.33	6870.83
36.94	4683.33	6454.17	6670.83	7737.5	6950
36.96	4800	6995.83	6333.33	7675	7445.83
36.98	4908.33	6729.17	6904.17	7933.33	6966.67
37	5025	6779.17	7075	7787.5	7283.33
37.02	5075	6837.5	6958.33	8275	7566.67
37.04	5325	6920.83	6945.83	8179.17	7370.83
37.06	4950	7045.83	6916.67	7770.83	7145.83
37.08	5258.33	7225	6975	8220.83	7395.83
37.1	5400	7254.17	7170.83	8112.5	7329.17
37.12	5341.67	7158.33	7070.83	8266.67	7075
37.14	5408.33	7141.67	7062.5	8308.33	7212.5
37.16	5933.33	7112.5	7225	8291.67	7412.5
37.18	5566.67	7083.33	6841.67	8695.83	7370.83
37.2	5266.67	7245.83	7254.17	8583.33	7670.83
37.22	5375	7341.67	7333.33	8762.5	7370.83
37.24	5825	7491.67	7412.5	8700	7420.83
37.26	5625	7525	7420.83	8862.5	7366.67
37.28	5941.67	7508.33	7483.33	8808.33	7641.67
37.3	5916.67	7666.67	7516.67	8954.17	7912.5
37.32	6383.33	7758.33	7891.67	9112.5	8008.33
37.34	6125	8208.33	8120.83	9437.5	8062.5
37.36	6175	8379.17	8158.33	9470.83	7995.83
37.38	6216.67	8383.33	8425	9850	7862.5
37.4	6633.33	8516.67	8608.33	9850	8562.5
37.42	6558.33	8216.67	8829.17	10029.2	8562.5
37.44	6833.33	8862.5	8825	10433.3	8658.33
37.46	6625	8862.5	9095.83	10495.8	8966.67
37.48	7050	9191.67	9387.5	10908.3	8954.17
37.5	7333.33	9487.5	9654.17	11195.8	9120.83
37.52	7400	9600	9700	11570.8	9170.83
37.54	7725	9829.17	9625	12141.7	9433.33
37.56	7633.33	10479.2	10266.7	12237.5	9725
37.58	7925	10179.2	10262.5	12625	10008.3
37.6	8391.67	10433.3	10741.7	12916.7	10183.3
37.62	8708.33	10816.7	11020.8	13079.2	10570.8
37.64	8816.67	11337.5	11304.2	13408.3	10612.5
37.66	9100	11454.2	11620.8	13345.8	10608.3
37.68	8958.33	11350	11529.2	14050	11016.7
37.7	9350	11962.5	11933.3	14416.7	10908.3
37.72	9650	11579.2	12387.5	14137.5	11170.8
37.74	10075	11816.7	12237.5	14458.3	11270.8
37.76	10058.3	12175	12708.3	14566.7	11595.8
37.78	10241.7	12154.2	12958.3	14554.2	12212.5
37.8	10416.7	12333.3	12850	15137.5	12045.8
37.82	10675	12212.5	12862.5	15108.3	12041.7
37.84	10425	12445.8	12458.3	15950	12345.8
37.86	10916.7	12183.3	12812.5	15629.2	11854.2
37.88	11116.7	12254.2	12637.5	15533.3	12154.2
37.9	11166.7	12029.2	12850	15808.3	11879.2
37.92	11266.7	11895.8	12925	14950	12254.2
37.94	10958.3	12408.3	12641.7	15029.2	11825
37.96	10900	12058.3	12416.7	15429.2	12054.2
37.98	10908.3	12283.3	12558.3	15170.8	12087.5
38	11358.3	11679.2	11937.5	15458.3	11729.2
38.02	11050	11604.2	11983.3	14875	11687.5
38.04	11116.7	11837.5	11833.3	14779.2	11591.7
38.06	10150	11300	11670.8	15166.7	11612.5
38.08	10825	11262.5	11350	14979.2	11604.2
38.1	10083.3	10929.2	11012.5	14279.2	11150
38.12	9825	10200	11108.3	14079.2	11008.3
38.14	9933.33	10620.8	10229.2	13783.3	10445.8
38.16	8991.67	9791.67	10191.7	14087.5	10537.5
38.18	9683.33	10025	9983.33	13679.2	10408.3
38.2	8941.67	9545.83	9600	13195.8	9937.5
38.22	9241.67	9591.67	9858.33	12695.8	9750
38.24	9125	9541.67	9550	13216.7	9341.67
38.26	8333.33	8820.83	9033.33	12508.3	9912.5
38.28	8208.33	9116.67	9000	12066.7	9779.17
38.3	7975	8850	8866.67	12962.5	9370.83
38.32	7933.33	8566.67	8695.83	12441.7	8845.83
38.34	7475	8433.33	8737.5	12158.3	8870.83
38.36	7225	8391.67	8633.33	11704.2	8725
38.38	7850	8529.17	8383.33	12470.8	8775
38.4	6691.67	8116.67	8137.5	11812.5	8395.83
38.42	6633.33	8212.5	8170.83	11770.8	8500
38.44	7033.33	8008.33	8237.5	11820.8	8350
38.46	7050	8216.67	8170.83	11570.8	8425
38.48	6975	7733.33	7920.83	11475	8404.17
38.5	6591.67	8008.33	7854.17	11720.8	8345.83
38.52	6275	7962.5	7879.17	11583.3	7741.67
38.54	6483.33	7325	7737.5	11354.2	7804.17
38.56	6641.67	7254.17	7666.67	11541.7	7662.5
38.58	6400	6933.33	7458.33	10983.3	7750
38.6	6375	7283.33	7687.5	11070.8	7512.5
38.62	6475	6995.83	7254.17	10779.2	7925
38.64	5966.67	7237.5	7100	11033.3	7375
38.66	6125	7095.83	7375	10787.5	7629.17
38.68	6066.67	6612.5	7129.17	10433.3	7504.17
38.7	5616.67	6533.33	6858.33	10512.5	7054.17
38.72	5725	6500	6875	10512.5	7012.5
38.74	5616.67	6495.83	6679.17	10479.2	6570.83
38.76	5208.33	6170.83	6675	10583.3	6641.67
38.78	5266.67	5933.33	6558.33	10087.5	6716.67
38.8	5300	5845.83	6008.33	9908.33	6687.5
38.82	4858.33	5616.67	6425	9333.33	6441.67
38.84	4641.67	5570.83	6137.5	9620.83	6612.5
38.86	4491.67	5287.5	6029.17	9620.83	5575
38.88	4600	5304.17	5966.67	9275	5916.67
38.9	4508.33	5250	5720.83	8895.83	5708.33
38.92	4408.33	4783.33	5687.5	8962.5	5758.33
38.94	4108.33	4766.67	5387.5	8733.33	5645.83
38.96	4341.67	4845.83	5291.67	8241.67	5375
38.98	3958.33	4883.33	5100	8104.17	5179.17
39	3533.33	5033.33	5208.33	8000	5112.5
39.02	3566.67	4441.67	5079.17	8091.67	5241.67
39.04	3291.67	4445.83	5037.5	8187.5	4954.17
39.06	3100	4162.5	4954.17	7712.5	4958.33
39.08	3166.67	4300	4970.83	7920.83	4608.33
39.1	2866.67	4325	4929.17	7604.17	4729.17
39.12	3191.67	3895.83	5066.67	7475	4808.33
39.14	3233.33	3845.83	4933.33	7283.33	4766.67
39.16	3091.67	3962.5	4850	7300	4462.5
39.18	2733.33	3908.33	4604.17	7550	4495.83
39.2	2600	3991.67	4825	7545.83	4391.67
39.22	2808.33	3670.83	4487.5	7062.5	4183.33
39.24	2500	3925	4879.17	7104.17	4275
39.26	2641.67	3904.17	4937.5	6950	4291.67
39.28	2583.33	3712.5	4804.17	6625	4258.33
39.3	2433.33	3779.17	4650	6791.67	4320.83
39.32	2600	3658.33	4670.83	6604.17	4191.67
39.34	2641.67	3483.33	4858.33	6775	4037.5
39.36	2366.67	3716.67	4883.33	6508.33	3779.17
39.38	2316.67	3475	4766.67	6479.17	4008.33
39.4	2316.67	3412.5	5100	6487.5	4212.5
39.42	2183.33	3679.17	5166.67	6412.5	3991.67
39.44	2275	3595.83	5062.5	6379.17	4029.17
39.46	2233.33	3441.67	5208.33	6295.83	4016.67
39.48	2125	3470.83	5383.33	6320.83	3958.33
39.5	2233.33	3295.83	5529.17	6179.17	3829.17
39.52	2291.67	3470.83	5608.33	6045.83	3883.33
39.54	2275	3266.67	5550	6291.67	3758.33
39.56	2133.33	3291.67	5479.17	6037.5	4037.5
39.58	2183.33	3337.5	5962.5	6054.17	3862.5
39.6	2275	3587.5	5691.67	6012.5	3645.83
39.62	2141.67	3337.5	6079.17	5916.67	3691.67
39.64	1983.33	3245.83	5783.33	5933.33	3820.83
39.66	2075	3400	6004.17	5945.83	3791.67
39.68	1791.67	3300	6070.83	5570.83	3595.83
39.7	2216.67	3512.5	6400	5866.67	3650
39.72	1866.67	3437.5	6454.17	5804.17	3720.83
39.74	1991.67	3487.5	6679.17	5600	3829.17
39.76	1933.33	3537.5	6495.83	5708.33	3679.17
39.78	1991.67	3141.67	6654.17	5525	3762.5
39.8	1708.33	3066.67	7120.83	5700	3825
39.82	1958.33	3141.67	7320.83	5587.5	3966.67
39.84	1733.33	2979.17	7625	5662.5	3829.17
39.86	2058.33	3233.33	7604.17	5512.5	3787.5
39.88	1741.67	3175	7520.83	5441.67	3645.83
39.9	2125	3329.17	7604.17	5466.67	3533.33
39.92	1891.67	3145.83	7733.33	5325	3695.83
39.94	1658.33	3079.17	7983.33	5333.33	3675
39.96	1800	3266.67	7908.33	5225	3725
39.98	1933.33	3220.83	7904.17	5550	3650
40	1816.67	3066.67	8275	5150	3712.5
40.02	1633.33	3187.5	8225	5320.83	3675
40.04	1733.33	3187.5	8054.17	5162.5	3750
40.06	1966.67	3016.67	7725	5120.83	3641.67
40.08	1908.33	3008.33	8062.5	5195.83	3762.5
40.1	2016.67	3158.33	8295.83	5095.83	3483.33
40.12	1816.67	3170.83	8275	5245.83	3745.83
40.14	1825	3200	8183.33	5095.83	3720.83
40.16	1825	3320.83	8366.67	5025	3912.5
40.18	1691.67	3045.83	7737.5	5062.5	3637.5
40.2	1566.67	3041.67	7812.5	4933.33	3429.17
40.22	1766.67	3054.17	7904.17	4820.83	3583.33
40.24	1800	3025	7662.5	4912.5	3583.33
40.26	1583.33	3133.33	7391.67	4933.33	3508.33
40.28	1825	2941.67	7354.17	4754.17	3650
40.3	1750	3008.33	7308.33	4820.83	3445.83
40.32	1833.33	3187.5	7416.67	4670.83	3466.67
40.34	1725	3175	6787.5	4745.83	3441.67
40.36	1575	3058.33	6670.83	4712.5	3708.33
40.38	1750	3062.5	6850	4750	3745.83
40.4	1625	2862.5	6379.17	4783.33	3637.5
40.42	1491.67	2754.17	6358.33	4412.5	3612.5
40.44	1625	3066.67	6429.17	4495.83	3375
40.46	1508.33	2941.67	6458.33	4716.67	3358.33
40.48	1883.33	2975	6079.17	4558.33	3425
40.5	1700	3004.17	5791.67	4804.17	3545.83
40.52	1841.67	3116.67	5579.17	4375	3645.83
40.54	1516.67	2900	5733.33	4375	3733.33
40.56	1608.33	2966.67	5337.5	4583.33	3337.5
40.58	1491.67	3016.67	5350	4450	3579.17
40.6	1808.33	3004.17	4979.17	4420.83	3520.83
40.62	1658.33	2954.17	4812.5	4341.67	3500
40.64	1691.67	2904.17	4854.17	4287.5	3562.5
40.66	1366.67	3033.33	4504.17	4375	3554.17
40.68	1475	2983.33	4608.33	4466.67	3525
40.7	1583.33	2850	4587.5	4354.17	3437.5
40.72	1500	2883.33	4337.5	4383.33	3400
40.74	1883.33	2745.83	4345.83	4258.33	3391.67
40.76	1533.33	2879.17	4133.33	4391.67	3495.83
40.78	1708.33	3004.17	4225	4283.33	3437.5
40.8	1641.67	2954.17	4154.17	4291.67	3379.17
40.82	1433.33	2637.5	3933.33	4279.17	3341.67
40.84	1508.33	2845.83	3700	4116.67	3470.83
40.86	1608.33	2841.67	3737.5	4279.17	3325
40.88	1466.67	2920.83	3800	4158.33	3250
40.9	1475	2704.17	3533.33	4312.5	3595.83
40.92	1783.33	2975	3450	4041.67	3345.83
40.94	1591.67	2733.33	3520.83	4087.5	3566.67
40.96	1575	2887.5	3395.83	4141.67	3533.33
40.98	1616.67	2800	3545.83	4170.83	3366.67
41	1575	2816.67	3487.5	4112.5	3366.67
41.02	1700	2816.67	3316.67	3970.83	3545.83
41.04	1566.67	2754.17	3379.17	4141.67	3525
41.06	1533.33	2662.5	3420.83	3954.17	3479.17
41.08	1650	2733.33	3150	4295.83	3325
41.1	1450	2754.17	3195.83	4008.33	3470.83
41.12	1666.67	2845.83	3116.67	4008.33	3337.5
41.14	1233.33	3000	3133.33	4183.33	3212.5
41.16	1383.33	3029.17	3041.67	4129.17	3291.67
41.18	1408.33	2654.17	3200	4204.17	3262.5
41.2	1483.33	2783.33	2870.83	3962.5	3416.67
41.22	1533.33	2854.17	2933.33	4000	3433.33
41.24	1333.33	2862.5	3008.33	3879.17	3258.33
41.26	1500	2800	2866.67	3858.33	3308.33
41.28	1566.67	2825	2983.33	4029.17	3500
41.3	1583.33	2716.67	2991.67	4170.83	3312.5
41.32	1450	2725	2800	4016.67	3362.5
41.34	1416.67	2691.67	2795.83	3816.67	3350
41.36	1408.33	2795.83	2862.5	4033.33	3429.17
41.38	1666.67	2883.33	2816.67	3766.67	3412.5
41.4	1391.67	2754.17	2600	3945.83	3345.83
41.42	1508.33	2745.83	2795.83	3912.5	3479.17
41.44	1458.33	2700	2841.67	3854.17	3166.67
41.46	1650	2708.33	2604.17	3741.67	3404.17
41.48	1575	2762.5	2766.67	3833.33	3100
41.5	1516.67	2712.5	2750	3829.17	3404.17
41.52	1508.33	2825	2604.17	3766.67	3104.17
41.54	1550	2800	2900	3741.67	3245.83
41.56	1341.67	2800	2625	3883.33	3337.5
41.58	1450	2762.5	2758.33	3866.67	3300
41.6	1525	2870.83	2562.5	3745.83	3245.83
41.62	1383.33	2845.83	2750	3820.83	3362.5
41.64	1366.67	2837.5	2608.33	3891.67	3325
41.66	1466.67	2670.83	2595.83	3516.67	3375
41.68	1516.67	2679.17	2704.17	3645.83	3445.83
41.7	1425	2779.17	2645.83	3700	3270.83
41.72	1316.67	2666.67	2641.67	3537.5	3075
41.74	1383.33	2779.17	2620.83	3700	3254.17
41.76	1475	2716.67	2454.17	3679.17	3050
41.78	1591.67	2620.83	2454.17	3662.5	3354.17
41.8	1616.67	2545.83	2545.83	3820.83	3050
41.82	1500	2629.17	2491.67	3595.83	3204.17
41.84	1258.33	2650	2537.5	3816.67	3233.33
41.86	1333.33	2633.33	2554.17	3675	3133.33
41.88	1358.33	2558.33	2529.17	3566.67	3262.5
41.9	1291.67	2670.83	2545.83	3791.67	3154.17
41.92	1458.33	2637.5	2533.33	3829.17	3216.67
41.94	1583.33	2670.83	2395.83	3600	3279.17
41.96	1433.33	2583.33	2408.33	3791.67	3333.33
41.98	1366.67	2858.33	2508.33	3700	3362.5
42	1408.33	2620.83	2420.83	3737.5	3270.83
42.02	1541.67	2650	2629.17	3620.83	3329.17
42.04	1500	2591.67	2616.67	3608.33	3320.83
42.06	1325	2629.17	2420.83	3645.83	3179.17
42.08	1400	2591.67	2400	3512.5	3070.83
42.1	1491.67	2758.33	2383.33	3470.83	3179.17
42.12	1441.67	2637.5	2237.5	3550	3329.17
42.14	1408.33	2658.33	2491.67	3641.67	3120.83
42.16	1250	2612.5	2337.5	3525	3108.33
42.18	1433.33	2641.67	2604.17	3691.67	2950
42.2	1308.33	2554.17	2262.5	3600	3145.83
42.22	1358.33	2637.5	2483.33	3325	2991.67
42.24	1450	2654.17	2583.33	3775	3204.17
42.26	1150	2716.67	2487.5	3825	3133.33
42.28	1258.33	2537.5	2466.67	3770.83	3041.67
42.3	1541.67	2637.5	2429.17	3633.33	3120.83
42.32	1383.33	2716.67	2316.67	3466.67	3195.83
42.34	1266.67	2712.5	2450	3608.33	3125
42.36	1175	2600	2279.17	3533.33	3108.33
42.38	1566.67	2816.67	2420.83	3512.5	3095.83
42.4	1316.67	2591.67	2466.67	3441.67	3150
42.42	1166.67	2575	2391.67	3595.83	3183.33
42.44	1316.67	2620.83	2233.33	3458.33	3091.67
42.46	1541.67	2641.67	2437.5	3287.5	2950
42.48	1275	2529.17	2183.33	3450	3104.17
42.5	1208.33	2716.67	2204.17	3304.17	3212.5
42.52	1541.67	2504.17	2154.17	3550	3045.83
42.54	1508.33	2441.67	2495.83	3337.5	3100
42.56	1441.67	2658.33	2166.67	3512.5	3141.67
42.58	1375	2516.67	2266.67	3400	3050
42.6	1233.33	2562.5	2379.17	3404.17	3108.33
42.62	1358.33	2679.17	2220.83	3495.83	3250
42.64	1291.67	2554.17	2387.5	3445.83	3100
42.66	1408.33	2687.5	2312.5	3304.17	3087.5
42.68	1358.33	2712.5	2258.33	3270.83	3125
42.7	1316.67	2616.67	2250	3191.67	3000
42.72	1425	2670.83	2204.17	3320.83	3141.67
42.74	1291.67	2650	2325	3270.83	3187.5
42.76	1308.33	2558.33	2283.33	3166.67	3208.33
42.78	1366.67	2662.5	2308.33	3375	3104.17
42.8	1308.33	2700	2441.67	3445.83	3075
42.82	1300	2758.33	2187.5	3570.83	3191.67
42.84	1341.67	2725	2179.17	3508.33	3412.5
42.86	1466.67	2633.33	2295.83	3291.67	3041.67
42.88	1366.67	2650	2383.33	3487.5	3141.67
42.9	1600	2604.17	2325	3350	2987.5
42.92	1358.33	2691.67	2316.67	3379.17	3104.17
42.94	1266.67	2704.17	2220.83	3566.67	3216.67
42.96	1366.67	2508.33	2425	3604.17	3087.5
42.98	1575	2712.5	2137.5	3579.17	3195.83
43	1400	2741.67	2379.17	3579.17	3158.33
43.02	1408.33	2662.5	2450	3400	3262.5
43.04	1558.33	2687.5	2420.83	3591.67	3125
43.06	1366.67	2733.33	2283.33	3504.17	3012.5
43.08	1350	2670.83	2208.33	3445.83	3370.83
43.1	1366.67	2820.83	2366.67	3666.67	3133.33
43.12	1533.33	2679.17	2200	3450	3183.33
43.14	1541.67	2604.17	2300	3454.17	3291.67
43.16	1375	2837.5	2479.17	3429.17	3370.83
43.18	1491.67	2695.83	2370.83	3483.33	3137.5
43.2	1250	2591.67	2420.83	3462.5	3183.33
43.22	1483.33	2525	2320.83	3529.17	3133.33
43.24	1450	2558.33	2416.67	3508.33	3145.83
43.26	1358.33	2587.5	2329.17	3491.67	3200
43.28	1283.33	2533.33	2295.83	3379.17	3325
43.3	1608.33	2766.67	2337.5	3383.33	3108.33
43.32	1283.33	2616.67	2312.5	3475	3233.33
43.34	1441.67	2675	2525	3358.33	3220.83
43.36	1500	2783.33	2208.33	3429.17	3145.83
43.38	1458.33	2529.17	2325	3341.67	3170.83
43.4	1566.67	2633.33	2166.67	3425	3108.33
43.42	1583.33	2658.33	2408.33	3475	3212.5
43.44	1383.33	2495.83	2345.83	3441.67	2991.67
43.46	1341.67	2650	2108.33	3429.17	3308.33
43.48	1241.67	2425	2150	3312.5	2954.17
43.5	1308.33	2420.83	2050	3283.33	3200
43.52	1175	2416.67	2100	3295.83	2841.67
43.54	1100	2554.17	2041.67	3375	3091.67
43.56	1291.67	2612.5	2241.67	3095.83	3008.33
43.58	1300	2620.83	2375	3429.17	3079.17
43.6	1358.33	2341.67	2287.5	3454.17	2904.17
43.62	1158.33	2470.83	2333.33	3325	2862.5
43.64	1150	2500	2300	3350	3133.33
43.66	1258.33	2600	2170.83	3504.17	2862.5
43.68	1525	2395.83	2279.17	3337.5	2895.83
43.7	1333.33	2537.5	2208.33	3270.83	2937.5
43.72	1358.33	2504.17	2158.33	3270.83	3000
43.74	1125	2320.83	2266.67	3262.5	3016.67
43.76	1041.67	2387.5	2220.83	3391.67	2995.83
43.78	1316.67	2416.67	2145.83	3162.5	3016.67
43.8	1300	2341.67	2233.33	3125	2854.17
43.82	1300	2520.83	2183.33	3112.5	3112.5
43.84	1266.67	2529.17	2129.17	3158.33	2833.33
43.86	1341.67	2470.83	2112.5	3229.17	3045.83
43.88	1091.67	2495.83	2279.17	3291.67	3145.83
43.9	1266.67	2337.5	2287.5	3300	3075
43.92	1491.67	2395.83	2045.83	3158.33	2941.67
43.94	1241.67	2370.83	2237.5	3404.17	3058.33
43.96	1291.67	2470.83	2108.33	3350	2941.67
43.98	1141.67	2529.17	2145.83	3170.83	2954.17
44	1391.67	2479.17	2004.17	3362.5	2912.5

## Sheet: Fig. 2b
R (A)	FT Magnitude (A-3)
	Pd foil	Pd/TiO2	Pd1.0/Bi2O3/TiO2	Pd1.0/Bi2O3/TiO2-ox	Pd1.0/Bi2O3/TiO2-spent
0	0.049	0.036	0.037	0.02631	0.0343
0.0307	0.0473	0.0358	0.0361	0.0271	0.0335
0.0614	0.0423	0.0351	0.0335	0.02916	0.031
0.092	0.0347	0.0341	0.0296	0.03178	0.0274
0.123	0.0262	0.0328	0.0255	0.03423	0.0235
0.153	0.0205	0.0317	0.0224	0.03597	0.0205
0.184	0.0234	0.0312	0.0221	0.03667	0.0201
0.215	0.033	0.0317	0.025	0.03622	0.0228
0.245	0.0442	0.0335	0.0298	0.03474	0.0274
0.276	0.0545	0.0366	0.0348	0.03259	0.0321
0.307	0.0625	0.0405	0.0389	0.03042	0.0361
0.337	0.0673	0.0448	0.0414	0.02908	0.0387
0.368	0.0687	0.0489	0.0419	0.02933	0.0393
0.399	0.0666	0.0521	0.0403	0.0314	0.038
0.43	0.0618	0.0541	0.0368	0.03476	0.0348
0.46	0.0556	0.0545	0.0319	0.03853	0.0302
0.491	0.0502	0.0533	0.0268	0.04186	0.0252
0.522	0.049	0.0506	0.0239	0.04408	0.0218
0.552	0.0537	0.0471	0.0255	0.04474	0.0226
0.583	0.0634	0.0442	0.0313	0.04365	0.0279
0.614	0.0752	0.044	0.0392	0.04095	0.0356
0.644	0.0868	0.0484	0.0471	0.03724	0.0435
0.675	0.0963	0.0574	0.0538	0.0339	0.0505
0.706	0.10263	0.0697	0.0584	0.03314	0.0557
0.736	0.10522	0.0835	0.0605	0.03694	0.0587
0.767	0.10393	0.0973	0.0596	0.04513	0.0589
0.798	0.0992	0.11	0.0556	0.05597	0.0563
0.828	0.0919	0.12	0.0487	0.06768	0.051
0.859	0.0837	0.126	0.0393	0.07882	0.0432
0.89	0.0767	0.128	0.0279	0.08825	0.0332
0.92	0.073	0.124	0.0153	0.095	0.0218
0.951	0.0737	0.115	0.00534	0.09834	0.00963
0.982	0.078	0.0997	0.0136	0.09776	0.0037
1.01	0.0842	0.0793	0.0252	0.09312	0.0146
1.04	0.0905	0.0559	0.0351	0.08492	0.0245
1.07	0.0965	0.0401	0.0422	0.07479	0.0319
1.10447	0.10323	0.0544	0.0458	0.0667	0.0364
1.13515	0.11303	0.0912	0.0455	0.06744	0.0373
1.16583	0.12861	0.1361	0.0412	0.08193	0.0344
1.2	0.15153	0.184	0.0333	0.10806	0.0277
1.22718	0.18143	0.23248	0.0236	0.14124	0.0174
1.25786	0.21631	0.27909	0.0185	0.178	0.00541
1.28854	0.2532	0.32175	0.0279	0.21583	0.0138
1.31922	0.28872	0.35839	0.0454	0.25274	0.0312
1.3499	0.31927	0.38709	0.0649	0.28696	0.0495
1.38058	0.34123	0.40617	0.0839	0.31694	0.0672
1.41126	0.35111	0.41436	0.1006	0.34133	0.083
1.44194	0.34577	0.41101	0.11364	0.35908	0.0959
1.47262	0.32258	0.39644	0.12185	0.3695	0.10479
1.5	0.27971	0.372	0.12459	0.37234	0.10936
1.53	0.21667	0.343	0.12196	0.36792	0.10985
1.56	0.13661	0.317	0.11543	0.35729	0.10786
1.6	0.0711	0.307	0.10891	0.34235	0.10702
1.63	0.14079	0.326	0.10958	0.32604	0.11299
1.66	0.27721	0.378	0.12513	0.3123	0.131
1.69	0.43338	0.458	0.15754	0.30557	0.16228
1.72	0.59977	0.556	0.2031	0.30959	0.20449
1.75	0.76975	0.661	0.25701	0.32569	0.254
1.78	0.93678	0.767	0.315	0.35222	0.308
1.81	1.09411	0.868	0.374	0.38537	0.363
1.84	1.23496	0.957	0.43	0.42061	0.416
1.87	1.35274	1.03	0.481	0.45362	0.464
1.9	1.44132	1.08	0.523	0.48068	0.504
1.93	1.4954	1.11	0.555	0.49869	0.535
1.96	1.51076	1.11	0.573	0.50524	0.554
1.99	1.48465	1.08	0.576	0.49853	0.558
2.02	1.41615	1.02	0.56261	0.47743	0.54742
2.06	1.30675	0.927	0.5324	0.44144	0.5208
2.09	1.16134	0.81	0.48519	0.39073	0.47818
2.12	0.9904	0.671	0.42181	0.32624	0.42032
2.15	0.81536	0.523	0.34408	0.24989	0.34908
2.18	0.68041	0.395	0.25569	0.16584	0.26833
2.21	0.65703	0.354	0.16607	0.08988	0.18756
2.24	0.78334	0.45	0.11275	0.09732	0.1369
2.27	1.01544	0.631	0.16264	0.18725	0.16828
2.3	1.29688	0.844	0.26756	0.29288	0.25879
2.33	1.59297	1.06	0.38405	0.3998	0.36696
2.36	1.88287	1.27	0.50001	0.50282	0.47752
2.39	2.15226	1.47	0.60974	0.5984	0.58368
2.42	2.3903	1.65	0.70924	0.68364	0.68101
2.45	2.58854	1.79	0.79533	0.75614	0.76614
2.49	2.74058	1.9	0.86547	0.81397	0.8364
2.52	2.84194	1.98	0.918	0.85572	0.89
2.55	2.89006	2.02	0.951	0.88056	0.925
2.58	2.88429	2.02	0.965	0.88818	0.941
2.61	2.82585	1.99	0.959	0.87886	0.938
2.64	2.71771	1.92	0.934	0.85341	0.917
2.67	2.56446	1.81	0.892	0.81314	0.879
2.7	2.37209	1.68	0.834	0.75979	0.825
2.73	2.14778	1.53	0.764	0.69548	0.758
2.76	1.89963	1.35	0.683	0.62259	0.681
2.79	1.63639	1.17	0.595	0.54369	0.596
2.82	1.36728	0.974	0.502	0.46145	0.507
2.85	1.1019	0.781	0.41	0.37852	0.416
2.88	0.85056	0.595	0.32	0.29749	0.328
2.91	0.62544	0.421	0.236	0.22084	0.246
2.95	0.44427	0.27	0.164	0.15107	0.174
2.98	0.33594	0.161	0.112	0.09143	0.12
3.01	0.32311	0.144	0.0933	0.05022	0.0967
3.04	0.37372	0.202	0.107	0.04837	0.105
3.07	0.43711	0.268	0.13	0.07157	0.127
3.1	0.48823	0.319	0.149	0.09345	0.147
3.13	0.51939	0.353	0.16	0.10831	0.159
3.16	0.53047	0.369	0.163	0.1157	0.162
3.19	0.52526	0.372	0.156	0.11653	0.157
3.22	0.50992	0.364	0.143	0.1124	0.145
3.25	0.49204	0.353	0.124	0.10539	0.127
3.28	0.47939	0.342	0.102	0.09801	0.106
3.31	0.47782	0.337	0.0811	0.0928	0.0852
3.34	0.48918	0.341	0.0656	0.09165	0.0687
3.37	0.51079	0.352	0.0618	0.0948	0.0626
3.41	0.53698	0.368	0.07	0.1009	0.0687
3.44	0.5613	0.385	0.0841	0.10785	0.0818
3.47	0.57808	0.397	0.0984	0.11375	0.0961
3.5	0.58306	0.403	0.11	0.11721	0.108
3.53	0.57351	0.4	0.117	0.1174	0.116
3.56	0.54811	0.386	0.119	0.11396	0.12
3.59	0.50685	0.362	0.117	0.10692	0.119
3.62	0.45085	0.328	0.11	0.09662	0.113
3.65	0.38232	0.285	0.0991	0.08371	0.104
3.68	0.30461	0.236	0.0857	0.06915	0.0917
3.71	0.22294	0.184	0.0714	0.05434	0.0778
3.74	0.1478	0.135	0.0583	0.04157	0.0638
3.77	0.10858	0.102	0.0497	0.03455	0.0522
3.8	0.13934	0.102	0.0489	0.03629	0.046
3.83	0.20504	0.132	0.0554	0.04424	0.0472
3.87	0.2737	0.172	0.0653	0.05389	0.0539
3.9	0.33465	0.21	0.0755	0.06263	0.0626
3.93	0.38334	0.241	0.084	0.06922	0.0709
3.96	0.41723	0.264	0.0899	0.07311	0.0774
3.99	0.43492	0.276	0.0927	0.07412	0.0814
4.02	0.43589	0.276	0.0921	0.0723	0.0828
4.05	0.42038	0.266	0.0883	0.06793	0.0817
4.08	0.38947	0.245	0.0815	0.06146	0.0783
4.11	0.34509	0.215	0.0723	0.05353	0.0731
4.14	0.29043	0.176	0.0613	0.04501	0.067
4.17	0.23089	0.131	0.0496	0.03719	0.0606
4.2	0.17736	0.0843	0.039	0.03188	0.0552
4.23	0.15217	0.0527	0.0322	0.03089	0.0517
4.26	0.17633	0.0729	0.0326	0.03428	0.0506
4.3	0.23649	0.123	0.0396	0.04023	0.052
4.33	0.3102	0.177	0.0495	0.04688	0.0551
4.36	0.38552	0.231	0.0599	0.05307	0.0589
4.39	0.45637	0.28	0.0693	0.0582	0.0625
4.42	0.51904	0.323	0.0771	0.06197	0.0653
4.45	0.57096	0.358	0.0829	0.0643	0.0671
4.48	0.61032	0.386	0.0866	0.06526	0.0676
4.51	0.63593	0.405	0.0882	0.06502	0.0668
4.54	0.64713	0.414	0.0877	0.06385	0.0649
4.57	0.64378	0.415	0.0854	0.06206	0.0621
4.6	0.62623	0.406	0.0815	0.06002	0.0589
4.63	0.59532	0.39	0.0764	0.05808	0.0554
4.66	0.55231	0.366	0.0704	0.05652	0.0523
4.69	0.49889	0.335	0.0642	0.05555	0.0497
4.72	0.43718	0.299	0.0583	0.05521	0.048
4.76	0.3698	0.261	0.0532	0.05543	0.0471
4.79	0.30012	0.221	0.0495	0.056	0.047
4.82	0.233	0.182	0.0475	0.0567	0.0473
4.85	0.17679	0.15	0.0473	0.05727	0.0477
4.88	0.14623	0.128	0.0483	0.05752	0.0479
4.91	0.15401	0.122	0.0502	0.05731	0.0478
4.94	0.19018	0.131	0.0524	0.05655	0.0471
4.97	0.23627	0.15	0.0544	0.05521	0.0458
5	0.28168	0.172	0.0558	0.05333	0.044
5.03	0.32155	0.192	0.0566	0.05097	0.0417
5.06	0.35348	0.21	0.0565	0.04825	0.039
5.09	0.37634	0.223	0.0556	0.0453	0.036
5.12	0.38971	0.23	0.0538	0.04227	0.0329
5.15	0.3937	0.233	0.0513	0.03933	0.0297
5.18	0.38878	0.23	0.0481	0.03661	0.0266
5.22	0.37577	0.222	0.0444	0.03423	0.0237
5.25	0.35572	0.211	0.0402	0.03226	0.021
5.28	0.3299	0.196	0.0358	0.0307	0.0185
5.31	0.2997	0.178	0.0313	0.02948	0.0164
5.34	0.26662	0.158	0.0269	0.0285	0.0146
5.37	0.23221	0.138	0.0227	0.02764	0.0132
5.4	0.19809	0.117	0.019	0.02678	0.0122
5.43	0.16598	0.0969	0.0159	0.02582	0.0115
5.46	0.13769	0.0789	0.0136	0.02472	0.0112
5.49	0.11519	0.0638	0.0122	0.02345	0.011
5.52	0.10028	0.053	0.0117	0.02203	0.0108
5.55	0.0937	0.0475	0.0117	0.0205	0.0105
5.58	0.094	0.0468	0.0121	0.01895	0.00985
5.61	0.0987	0.0495	0.0128	0.01747	0.00898
5.65	0.10489	0.0535	0.0136	0.01617	0.00799
5.68	0.11097	0.0576	0.0146	0.01515	0.00732
5.71	0.11601	0.0613	0.016	0.01448	0.00766
5.74	0.11964	0.0642	0.0179	0.01421	0.00945
5.77	0.12177	0.0664	0.0201	0.01429	0.0124
5.8	0.12247	0.068	0.0226	0.01465	0.0162
5.83	0.12183	0.0691	0.0253	0.01517	0.0203
5.86	0.11993	0.0697	0.028	0.01575	0.0247
5.89	0.11681	0.0699	0.0307	0.0163	0.0289
5.92	0.1125	0.0697	0.0332	0.01675	0.033
5.95	0.10701	0.069	0.0353	0.01704	0.0367
5.98	0.10039	0.0679	0.037	0.01713	0.0399

## Sheet: Fig. 2c
Bi2O3		Bi2O3/TiO2		Pd1.0/Bi2O3/TiO2		Pd/Bi2O3		Pd1.0/Bi2O3/TiO2-spent		Pd1.0/Bi2O3/TiO2-ox
R (A)	FT Magnitude (A-3)	R (A)	FT Magnitude (A-3)	R (A)	FT Magnitude (A-3)	R (A)	FT Magnitude (A-3)	R (A)	FT Magnitude (A-3)	R (A)	FT Magnitude (A-3)
0	0.0179	0	0.0216	0	0.00883	0	0.05247	0	0.00513	0.002	0.01343
0.0307	0.0174	0.0307	0.0211	0.0307	0.00848	0.0307	0.05118	0.0307	0.0051	0.033	0.01351
0.0614	0.016	0.0614	0.0195	0.0614	0.00743	0.0614	0.04736	0.0614	0.00496	0.063	0.01373
0.092	0.0138	0.092	0.0171	0.092	0.00573	0.092	0.04118	0.092	0.00466	0.094	0.01417
0.123	0.011	0.123	0.0141	0.123	0.00347	0.123	0.03291	0.123	0.0042	0.125	0.0149
0.153	0.00835	0.153	0.0115	0.153	0.00139	0.153	0.0229	0.153	0.00388	0.155	0.0159
0.184	0.00755	0.184	0.0109	0.184	0.00345	0.184	0.0116	0.184	0.00437	0.186	0.01712
0.215	0.01	0.215	0.0132	0.215	0.00701	0.215	0.00104	0.215	0.00606	0.217	0.01839
0.245	0.0144	0.245	0.0176	0.245	0.0108	0.245	0.01296	0.245	0.00864	0.247	0.01952
0.276	0.0194	0.276	0.0227	0.276	0.0144	0.276	0.02502	0.276	0.0117	0.278	0.02026
0.307	0.0242	0.307	0.0275	0.307	0.0177	0.307	0.03622	0.307	0.0148	0.309	0.02042
0.337	0.0281	0.337	0.0316	0.337	0.0202	0.337	0.046	0.337	0.0176	0.34	0.01986
0.368	0.0309	0.368	0.0342	0.368	0.0217	0.368	0.05387	0.368	0.0197	0.37	0.01862
0.399	0.0319	0.399	0.0351	0.399	0.0219	0.399	0.05938	0.399	0.0208	0.401	0.01713
0.43	0.031	0.43	0.0339	0.43	0.0206	0.43	0.06218	0.43	0.0207	0.432	0.01664
0.46	0.0277	0.46	0.0303	0.46	0.0175	0.46	0.06201	0.46	0.019	0.462	0.01904
0.491	0.022	0.491	0.0244	0.491	0.013	0.491	0.05874	0.491	0.016	0.493	0.02529
0.522	0.0146	0.522	0.0172	0.522	0.00837	0.522	0.05235	0.522	0.0124	0.524	0.03485
0.552	0.0105	0.552	0.0142	0.552	0.0102	0.552	0.04297	0.552	0.0118	0.554	0.04689
0.583	0.0193	0.583	0.0231	0.583	0.0194	0.583	0.03089	0.583	0.0178	0.585	0.06074
0.614	0.0349	0.614	0.0392	0.614	0.0316	0.614	0.01684	0.614	0.0282	0.616	0.07585
0.644	0.0534	0.644	0.0586	0.644	0.0453	0.644	0.00721	0.644	0.0411	0.646	0.09165
0.675	0.0735	0.675	0.08	0.675	0.0599	0.675	0.021	0.675	0.0555	0.677	0.10754
0.706	0.0945	0.706	0.102	0.706	0.0748	0.706	0.03952	0.706	0.0705	0.708	0.12288
0.736	0.116	0.736	0.125	0.736	0.0893	0.736	0.05856	0.736	0.0855	0.738	0.13703
0.767	0.136	0.767	0.146	0.767	0.103	0.767	0.07715	0.767	0.0998	0.769	0.14931
0.798	0.154	0.798	0.166	0.798	0.115	0.798	0.0945	0.798	0.11274	0.8	0.15909
0.828	0.17	0.828	0.183	0.828	0.124	0.828	0.10993	0.828	0.1236	0.83	0.1658
0.859	0.182	0.859	0.197	0.859	0.131	0.859	0.12281	0.859	0.13182	0.861	0.16896
0.89	0.191	0.89	0.206	0.89	0.135	0.89	0.13266	0.89	0.13689	0.892	0.16826
0.92	0.195	0.92	0.21	0.92	0.135	0.92	0.13914	0.92	0.13845	0.92	0.1636
0.951	0.194	0.951	0.209	0.951	0.132	0.951	0.14215	0.951	0.13632	0.95	0.15519
0.982	0.189	0.982	0.202	0.982	0.125	0.982	0.14189	0.982	0.13052	0.98	0.14373
1.01	0.18	1.01	0.19	1.01	0.116	1.01	0.13899	1.01	0.12138	1.01	0.13066
1.04	0.168	1.04	0.175	1.04	0.104	1.04	0.13465	1.04	0.10962	1.05	0.11858
1.07	0.157	1.07	0.158	1.07	0.0918	1.07	0.13079	1.07	0.0967	1.08	0.11159
1.1	0.148	1.1	0.143	1.1	0.0816	1.1	0.13002	1.1	0.0849	1.11	0.1143
1.14	0.146	1.14	0.136	1.14	0.077	1.14	0.13507	1.14	0.0783	1.14	0.12892
1.17	0.156	1.17	0.144	1.17	0.0811	1.17	0.14768	1.17	0.0809	1.17	0.15371
1.2	0.176	1.2	0.167	1.2	0.094	1.2	0.16786	1.2	0.0937	1.2	0.18523
1.23	0.205	1.23	0.202	1.23	0.113	1.23	0.1942	1.23	0.11398	1.23	0.22033
1.26	0.24	1.26	0.245	1.26	0.136	1.26	0.22479	1.26	0.13857	1.26	0.25659
1.29	0.277	1.29	0.292	1.29	0.16	1.29	0.25772	1.29	0.16505	1.29	0.29214
1.32	0.314	1.32	0.339	1.32	0.185	1.32	0.29128	1.32	0.19182	1.32	0.32547
1.35	0.349	1.35	0.384	1.35	0.208	1.35	0.324	1.35	0.21783	1.35	0.35535
1.38	0.381	1.38	0.427	1.38	0.231	1.38	0.35461	1.38	0.24234	1.38	0.38079
1.41	0.408	1.41	0.465	1.41	0.252	1.41	0.38201	1.41	0.26484	1.41	0.40098
1.44	0.43	1.44	0.49669	1.44	0.27109	1.44	0.40527	1.44	0.28496	1.44	0.41534
1.47	0.44637	1.47	0.52184	1.47	0.2883	1.47	0.42366	1.47	0.30248	1.47	0.42351
1.5	0.45602	1.5	0.53953	1.5	0.30343	1.5	0.43661	1.5	0.31725	1.51	0.42533
1.53	0.459	1.53	0.549	1.53	0.3164	1.53	0.44375	1.53	0.3292	1.54	0.42086
1.56	0.45568	1.56	0.55118	1.56	0.3271	1.56	0.44489	1.56	0.33827	1.57	0.41036
1.6	0.44602	1.6	0.5451	1.6	0.33541	1.6	0.44004	1.6	0.34444	1.6	0.39427
1.63	0.43061	1.63	0.53147	1.63	0.34118	1.63	0.42937	1.63	0.34768	1.63	0.37319
1.66	0.41007	1.66	0.51084	1.66	0.34423	1.66	0.41326	1.66	0.34796	1.66	0.34785
1.69	0.38514	1.69	0.48395	1.69	0.34438	1.69	0.39222	1.69	0.34525	1.69	0.3191
1.72	0.35668	1.72	0.45172	1.72	0.34149	1.72	0.3669	1.72	0.33953	1.72	0.28783
1.75	0.32557	1.75	0.41516	1.75	0.33544	1.75	0.33805	1.75	0.33082	1.75	0.25498
1.78	0.29276	1.78	0.37539	1.78	0.3262	1.78	0.30654	1.78	0.31918	1.78	0.22147
1.81	0.25912	1.81	0.33355	1.81	0.31381	1.81	0.27325	1.81	0.30473	1.81	0.18821
1.84	0.226	1.84	0.291	1.84	0.2984	1.84	0.23912	1.84	0.28766	1.84	0.15601
1.87	0.193	1.87	0.248	1.87	0.28023	1.87	0.20509	1.87	0.26825	1.87	0.1256
1.9	0.161	1.9	0.207	1.9	0.25962	1.9	0.17204	1.9	0.24683	1.9	0.0976
1.93	0.132	1.93	0.168	1.93	0.23696	1.93	0.14086	1.93	0.22379	1.93	0.07249
1.96	0.106	1.96	0.131	1.96	0.21269	1.96	0.11238	1.96	0.19955	1.97	0.05062
1.99	0.0817	1.99	0.0987	1.99	0.18727	1.99	0.08739	1.99	0.17455	2	0.03221
2.02	0.0607	2.02	0.0701	2.02	0.16113	2.02	0.06674	2.02	0.14919	2.03	0.01735
2.06	0.0428	2.06	0.0461	2.06	0.13464	2.06	0.05125	2.06	0.12382	2.06	0.00623
2.09	0.0278	2.09	0.0268	2.09	0.10811	2.09	0.04152	2.09	0.0987	2.09	0.00404
2.12	0.0156	2.12	0.0134	2.12	0.0817	2.12	0.03704	2.12	0.0739	2.12	0.00902
2.15	0.00616	2.15	0.00919	2.15	0.0556	2.15	0.03581	2.15	0.0497	2.15	0.01248
2.18	0.003	2.18	0.0124	2.18	0.0298	2.18	0.03548	2.18	0.0259	2.18	0.01484
2.21	0.00799	2.21	0.015	2.21	0.00506	2.21	0.03454	2.21	0.0052	2.21	0.01719
2.24	0.0121	2.24	0.0153	2.24	0.0215	2.24	0.03236	2.24	0.0223	2.24	0.02061
2.27	0.0151	2.27	0.0135	2.27	0.0465	2.27	0.0289	2.27	0.0455	2.27	0.02559
2.3	0.0171	2.3	0.0101	2.3	0.0713	2.3	0.02438	2.3	0.0687	2.3	0.032
2.33	0.0183	2.33	0.00649	2.33	0.0957	2.33	0.01924	2.33	0.0917	2.33	0.03943
2.36	0.0188	2.36	0.00591	2.36	0.11924	2.36	0.01407	2.36	0.1142	2.36	0.04737
2.39	0.0187	2.39	0.00981	2.39	0.14166	2.39	0.00981	2.39	0.13582	2.4	0.05537
2.42	0.0179	2.42	0.0148	2.42	0.16243	2.42	0.00808	2.42	0.15606	2.43	0.06304
2.45	0.0165	2.45	0.0195	2.45	0.18103	2.45	0.00957	2.45	0.17439	2.46	0.07001
2.49	0.0145	2.49	0.0233	2.49	0.19691	2.49	0.01248	2.49	0.19024	2.49	0.07597
2.52	0.012	2.52	0.0261	2.52	0.20956	2.52	0.01547	2.52	0.20307	2.52	0.08067
2.55	0.00923	2.55	0.0279	2.55	0.21852	2.55	0.01825	2.55	0.2124	2.55	0.08388
2.58	0.00667	2.58	0.0286	2.58	0.22344	2.58	0.02093	2.58	0.21783	2.58	0.08544
2.61	0.00556	2.61	0.0286	2.61	0.2241	2.61	0.0238	2.61	0.21911	2.61	0.08524
2.64	0.00702	2.64	0.0282	2.64	0.22042	2.64	0.02713	2.64	0.21613	2.64	0.08323
2.67	0.00996	2.67	0.0279	2.67	0.21247	2.67	0.03105	2.67	0.20893	2.67	0.07944
2.7	0.0132	2.7	0.0284	2.7	0.20051	2.7	0.03549	2.7	0.19773	2.7	0.07396
2.73	0.0162	2.73	0.0297	2.73	0.18493	2.73	0.04023	2.73	0.18289	2.73	0.06695
2.76	0.0187	2.76	0.032	2.76	0.16628	2.76	0.04491	2.76	0.16494	2.76	0.05866
2.79	0.0206	2.79	0.0348	2.79	0.14519	2.79	0.04917	2.79	0.1445	2.79	0.04941
2.82	0.0216	2.82	0.0378	2.82	0.12244	2.82	0.05264	2.82	0.12231	2.82	0.03963
2.85	0.0219	2.85	0.0404	2.85	0.0988	2.85	0.05498	2.85	0.0992	2.86	0.02992
2.88	0.0214	2.88	0.0422	2.88	0.0751	2.88	0.05592	2.88	0.0759	2.89	0.02134
2.91	0.0202	2.91	0.0429	2.91	0.0523	2.91	0.05527	2.91	0.0535	2.92	0.01606
2.95	0.0187	2.95	0.0424	2.95	0.0312	2.95	0.05295	2.95	0.0327	2.95	0.01672
2.98	0.0174	2.98	0.0404	2.98	0.0134	2.98	0.04896	2.98	0.0156	2.98	0.02172
3.01	0.0171	3.01	0.0369	3.01	0.00997	3.01	0.04351	3.01	0.0114	3.01	0.02775
3.04	0.0184	3.04	0.032	3.04	0.021	3.04	0.03699	3.04	0.0213	3.04	0.03323
3.07	0.0213	3.07	0.0258	3.07	0.0306	3.07	0.03026	3.07	0.0307	3.07	0.0376
3.1	0.0255	3.1	0.0185	3.1	0.0369	3.1	0.02507	3.1	0.0371	3.1	0.04064
3.13	0.0305	3.13	0.0102	3.13	0.0399	3.13	0.02417	3.13	0.0403	3.13	0.04238
3.16	0.0357	3.16	0.00165	3.16	0.0396	3.16	0.02888	3.16	0.0404	3.16	0.04296
3.19	0.0408	3.19	0.0081	3.19	0.0365	3.19	0.03732	3.19	0.0375	3.19	0.04271
3.22	0.0455	3.22	0.0173	3.22	0.0309	3.22	0.04726	3.22	0.0323	3.22	0.04201
3.25	0.0495	3.25	0.0263	3.25	0.0239	3.25	0.05734	3.25	0.0254	3.25	0.04134
3.28	0.0527	3.28	0.0347	3.28	0.0171	3.28	0.06677	3.28	0.0182	3.28	0.04114
3.31	0.0549	3.31	0.0422	3.31	0.0145	3.31	0.07498	3.31	0.0136	3.32	0.04169
3.34	0.0561	3.34	0.0487	3.34	0.0191	3.34	0.08158	3.34	0.0159	3.35	0.04301
3.37	0.0562	3.37	0.0538	3.37	0.0275	3.37	0.08626	3.37	0.0231	3.38	0.0449
3.41	0.055	3.41	0.0575	3.41	0.0364	3.41	0.08883	3.41	0.0314	3.41	0.04697
3.44	0.0528	3.44	0.0597	3.44	0.0446	3.44	0.08918	3.44	0.039	3.44	0.04881
3.47	0.0495	3.47	0.0604	3.47	0.0514	3.47	0.08729	3.47	0.0453	3.47	0.05002
3.5	0.0452	3.5	0.0597	3.5	0.0564	3.5	0.08322	3.5	0.05	3.5	0.05033
3.53	0.04	3.53	0.0577	3.53	0.0594	3.53	0.07712	3.53	0.0527	3.53	0.04954
3.56	0.0343	3.56	0.0545	3.56	0.0603	3.56	0.0692	3.56	0.0535	3.56	0.04756
3.59	0.0282	3.59	0.0505	3.59	0.0592	3.59	0.05973	3.59	0.0525	3.59	0.04441
3.62	0.0223	3.62	0.0458	3.62	0.0562	3.62	0.04906	3.62	0.0499	3.62	0.0402
3.65	0.0176	3.65	0.0407	3.65	0.0517	3.65	0.03753	3.65	0.046	3.65	0.03515
3.68	0.0159	3.68	0.0357	3.68	0.0459	3.68	0.02557	3.68	0.0412	3.68	0.02956
3.71	0.0182	3.71	0.0309	3.71	0.0393	3.71	0.01372	3.71	0.036	3.71	0.0239
3.74	0.0233	3.74	0.0267	3.74	0.0325	3.74	0.00448	3.74	0.031	3.74	0.01886
3.77	0.0294	3.77	0.0233	3.77	0.026	3.77	0.01109	3.77	0.0268	3.78	0.01549
3.8	0.0356	3.8	0.0208	3.8	0.0207	3.8	0.02101	3.8	0.024	3.81	0.01488
3.83	0.0414	3.83	0.019	3.83	0.0176	3.83	0.03001	3.83	0.0228	3.84	0.0168
3.87	0.0465	3.87	0.0178	3.87	0.0172	3.87	0.03764	3.87	0.0229	3.87	0.01987
3.9	0.0506	3.9	0.0168	3.9	0.0188	3.9	0.04369	3.9	0.0236	3.9	0.02295
3.93	0.0538	3.93	0.0156	3.93	0.021	3.93	0.04804	3.93	0.0241	3.93	0.02544
3.96	0.0557	3.96	0.0143	3.96	0.023	3.96	0.05065	3.96	0.0242	3.96	0.02705
3.99	0.0564	3.99	0.0128	3.99	0.0242	3.99	0.05152	3.99	0.0235	3.99	0.02769
4.02	0.0558	4.02	0.0113	4.02	0.0245	4.02	0.05075	4.02	0.0222	4.02	0.02736
4.05	0.054	4.05	0.0101	4.05	0.024	4.05	0.04844	4.05	0.0203	4.05	0.02618
4.08	0.051	4.08	0.00973	4.08	0.0228	4.08	0.04478	4.08	0.0183	4.08	0.0243
4.11	0.047	4.11	0.0103	4.11	0.0211	4.11	0.03997	4.11	0.0167	4.11	0.02198
4.14	0.0421	4.14	0.0116	4.14	0.0195	4.14	0.03426	4.14	0.0161	4.14	0.01949
4.17	0.0366	4.17	0.0132	4.17	0.0182	4.17	0.02788	4.17	0.0168	4.17	0.01717
4.2	0.0305	4.2	0.0146	4.2	0.0176	4.2	0.02111	4.2	0.0187	4.21	0.01534
4.23	0.0245	4.23	0.0156	4.23	0.018	4.23	0.01423	4.23	0.0212	4.24	0.01422
4.26	0.0189	4.26	0.016	4.26	0.0192	4.26	0.00755	4.26	0.0237	4.27	0.01381
4.3	0.0146	4.3	0.0157	4.3	0.0209	4.3	0.00249	4.3	0.026	4.3	0.01384
4.33	0.0131	4.33	0.0147	4.33	0.0228	4.33	0.00599	4.33	0.0277	4.33	0.01398
4.36	0.0147	4.36	0.013	4.36	0.0245	4.36	0.01115	4.36	0.0288	4.36	0.01392
4.39	0.018	4.39	0.0106	4.39	0.0259	4.39	0.01568	4.39	0.0292	4.39	0.01346
4.42	0.0218	4.42	0.00779	4.42	0.027	4.42	0.01937	4.42	0.0289	4.42	0.01256
4.45	0.0253	4.45	0.00517	4.45	0.0276	4.45	0.02214	4.45	0.028	4.45	0.01124
4.48	0.0282	4.48	0.00443	4.48	0.0278	4.48	0.02397	4.48	0.0268	4.48	0.00971
4.51	0.0303	4.51	0.00669	4.51	0.0277	4.51	0.02487	4.51	0.0252	4.51	0.00834
4.54	0.0317	4.54	0.0101	4.54	0.0273	4.54	0.0249	4.54	0.0237	4.54	0.00771
4.57	0.0323	4.57	0.0135	4.57	0.0266	4.57	0.02411	4.57	0.0222	4.57	0.00828
4.6	0.0322	4.6	0.0167	4.6	0.0258	4.6	0.02262	4.6	0.0211	4.6	0.00991
4.63	0.0315	4.63	0.0192	4.63	0.0248	4.63	0.02053	4.63	0.0203	4.63	0.01205
4.66	0.0303	4.66	0.0211	4.66	0.0237	4.66	0.01797	4.66	0.0199	4.67	0.01425
4.69	0.0287	4.69	0.0222	4.69	0.0226	4.69	0.01506	4.69	0.0197	4.7	0.01622
4.72	0.0269	4.72	0.0224	4.72	0.0214	4.72	0.01194	4.72	0.0197	4.73	0.01777
4.76	0.0249	4.76	0.0216	4.76	0.0201	4.76	0.00877	4.76	0.0197	4.76	0.01879
4.79	0.0227	4.79	0.02	4.79	0.0189	4.79	0.00573	4.79	0.0196	4.79	0.01922
4.82	0.0206	4.82	0.0175	4.82	0.0176	4.82	0.0033	4.82	0.0194	4.82	0.01905
4.85	0.0183	4.85	0.0144	4.85	0.0163	4.85	0.00297	4.85	0.0191	4.85	0.01833
4.88	0.0161	4.88	0.0106	4.88	0.0151	4.88	0.00479	4.88	0.0186	4.88	0.01715
4.91	0.0138	4.91	0.00643	4.91	0.014	4.91	0.00698	4.91	0.0181	4.91	0.01565
4.94	0.0114	4.94	0.00201	4.94	0.0129	4.94	0.009	4.94	0.0174	4.94	0.01402
4.97	0.00904	4.97	0.00263	4.97	0.0119	4.97	0.01075	4.97	0.0168	4.97	0.01253
5	0.00677	5	0.00703	5	0.0109	5	0.01219	5	0.0161	5	0.01149
5.03	0.00487	5.03	0.0112	5.03	0.00992	5.03	0.01333	5.03	0.0154	5.03	0.01117
5.06	0.00404	5.06	0.0149	5.06	0.00898	5.06	0.01419	5.06	0.0145	5.06	0.0116
5.09	0.00477	5.09	0.018	5.09	0.00807	5.09	0.01479	5.09	0.0136	5.09	0.01261
5.12	0.0064	5.12	0.0205	5.12	0.00721	5.12	0.01519	5.12	0.0124	5.13	0.01386
5.15	0.0082	5.15	0.0222	5.15	0.00647	5.15	0.01541	5.15	0.0111	5.16	0.0151
5.18	0.00982	5.18	0.023	5.18	0.00596	5.18	0.01549	5.18	0.00968	5.19	0.01613
5.22	0.0111	5.22	0.0231	5.22	0.00575	5.22	0.01547	5.22	0.00811	5.22	0.01683
5.25	0.012	5.25	0.0225	5.25	0.00589	5.25	0.01537	5.25	0.00648	5.25	0.01711
5.28	0.0124	5.28	0.0211	5.28	0.0063	5.28	0.01522	5.28	0.00494	5.28	0.01697
5.31	0.0123	5.31	0.0191	5.31	0.00685	5.31	0.01501	5.31	0.00376	5.31	0.01641
5.34	0.0117	5.34	0.0166	5.34	0.00741	5.34	0.01475	5.34	0.00337	5.34	0.01546
5.37	0.0106	5.37	0.0138	5.37	0.00786	5.37	0.01445	5.37	0.00388	5.37	0.01417
5.4	0.00927	5.4	0.0107	5.4	0.00813	5.4	0.01408	5.4	0.00485	5.4	0.01262
5.43	0.00775	5.43	0.00765	5.43	0.00815	5.43	0.01365	5.43	0.00586	5.43	0.0109
5.46	0.00638	5.46	0.00474	5.46	0.00792	5.46	0.01315	5.46	0.00671	5.46	0.00911
5.49	0.00568	5.49	0.00259	5.49	0.00741	5.49	0.01258	5.49	0.0073	5.49	0.00739
5.52	0.0061	5.52	0.00273	5.52	0.00665	5.52	0.01193	5.52	0.0076	5.52	0.00589
5.55	0.00749	5.55	0.0044	5.55	0.00566	5.55	0.01121	5.55	0.00759	5.56	0.00484
5.58	0.00933	5.58	0.00602	5.58	0.00451	5.58	0.01044	5.58	0.0073	5.59	0.00446
5.61	0.0112	5.61	0.00724	5.61	0.00328	5.61	0.00961	5.61	0.00675	5.62	0.00471
5.65	0.013	5.65	0.00798	5.65	0.00213	5.65	0.00875	5.65	0.00603	5.65	0.00532
5.68	0.0145	5.68	0.00823	5.68	0.00159	5.68	0.00788	5.68	0.00522	5.68	0.00599
5.71	0.0156	5.71	0.008	5.71	0.00217	5.71	0.00702	5.71	0.00446	5.71	0.00658
5.74	0.0163	5.74	0.00733	5.74	0.00325	5.74	0.00621	5.74	0.00391	5.74	0.00702
5.77	0.0167	5.77	0.00631	5.77	0.00436	5.77	0.00547	5.77	0.00374	5.77	0.00729
5.8	0.0167	5.8	0.005	5.8	0.00537	5.8	0.00485	5.8	0.004	5.8	0.00742
5.83	0.0164	5.83	0.00349	5.83	0.00623	5.83	0.00439	5.83	0.00453	5.83	0.00747
5.86	0.0159	5.86	0.00189	5.86	0.0069	5.86	0.0041	5.86	0.00514	5.86	0.00752
5.89	0.0152	5.89	0.000274	5.89	0.0074	5.89	0.00397	5.89	0.00572	5.89	0.00765
5.92	0.0145	5.92	0.00128	5.92	0.00774	5.92	0.00398	5.92	0.00617	5.92	0.00797
5.95	0.0138	5.95	0.00266	5.95	0.00792	5.95	0.00407	5.95	0.00647	5.95	0.00851
5.98	0.0133	5.98	0.00383	5.98	0.008	5.98	0.00418	5.98	0.00659	5.98	0.00929
										--

## Sheet: Fig. 2d
Energy (eV)	Normalized Absorption (a.u.)
	Bi2O3	Bi2O3/TiO2	Pd1.0/Bi2O3/TiO2	Pd1.0/Bi2O3/TiO2-spent	Pd1.0/Bi2O3/TiO2-ox	Bi powder
13390.9	0.00908	0.01171	0.00919	0.00906	0.012	0.01827
13391.2	0.00967	0.0121	0.00952	0.00935	0.01254	0.01892
13391.7	0.01043	0.01249	0.00977	0.00975	0.01309	0.01968
13392.1	0.01089	0.01286	0.01017	0.01022	0.01359	0.02041
13392.6	0.0111	0.01326	0.01064	0.01088	0.01407	0.02125
13392.9	0.01143	0.0136	0.011	0.01137	0.01444	0.02201
13393.3	0.01158	0.01389	0.01169	0.01177	0.01484	0.02275
13393.6	0.01246	0.01425	0.01239	0.01227	0.01534	0.02335
13393.9	0.01315	0.01467	0.0125	0.01268	0.01577	0.02386
13394.1	0.01248	0.015	0.0125	0.01296	0.01617	0.02434
13394.4	0.0128	0.0154	0.01288	0.01308	0.01656	0.02487
13394.6	0.01348	0.01587	0.01335	0.01354	0.01699	0.0255
13394.9	0.01436	0.01632	0.01367	0.01384	0.01742	0.02615
13395.2	0.01418	0.01672	0.0142	0.01414	0.01783	0.02676
13395.4	0.01525	0.01724	0.01447	0.0145	0.01835	0.02746
13395.7	0.01505	0.01771	0.01461	0.01509	0.01885	0.0281
13396	0.01542	0.01825	0.01509	0.01555	0.01947	0.02887
13396.4	0.01588	0.01873	0.01582	0.0159	0.02016	0.02972
13396.7	0.01669	0.01921	0.0165	0.01656	0.02089	0.0306
13397	0.01651	0.01985	0.01738	0.01712	0.0216	0.03147
13397.3	0.01721	0.02048	0.01767	0.01742	0.02222	0.03221
13397.6	0.01812	0.02108	0.01765	0.0178	0.02292	0.03311
13397.8	0.01786	0.02157	0.018	0.01828	0.02351	0.03385
13398	0.01888	0.02216	0.01853	0.01877	0.02407	0.03457
13398.2	0.01919	0.02284	0.01906	0.01911	0.02468	0.03535
13398.5	0.0197	0.0234	0.01941	0.01938	0.02515	0.03612
13398.7	0.01998	0.02407	0.0201	0.02044	0.02568	0.03707
13399	0.02093	0.02505	0.02097	0.02102	0.02629	0.0382
13399.4	0.02202	0.02599	0.02152	0.02178	0.02712	0.03963
13399.9	0.02346	0.02676	0.02268	0.02262	0.02831	0.04148
13400.3	0.02331	0.02769	0.02367	0.02374	0.02954	0.04337
13400.7	0.02499	0.02866	0.02459	0.02466	0.03083	0.04541
13401.1	0.02565	0.02942	0.02539	0.02559	0.03185	0.04701
13401.4	0.02664	0.03037	0.02622	0.0266	0.03298	0.04884
13401.7	0.02753	0.03126	0.02681	0.0273	0.03396	0.05048
13401.9	0.02785	0.03213	0.02774	0.02785	0.03478	0.05185
13402.2	0.02862	0.03321	0.02865	0.02862	0.03567	0.05334
13402.4	0.02949	0.03429	0.02942	0.02947	0.03661	0.05492
13402.7	0.03056	0.03548	0.03028	0.03041	0.03764	0.05669
13402.9	0.03161	0.03659	0.03118	0.03133	0.03855	0.05826
13403.2	0.03327	0.03796	0.03204	0.03241	0.03972	0.06023
13403.5	0.03405	0.03938	0.03291	0.03355	0.04099	0.06237
13403.8	0.03476	0.04072	0.03421	0.03487	0.04226	0.06451
13404.1	0.03588	0.04227	0.03591	0.03621	0.04371	0.06694
13404.5	0.03731	0.0439	0.03751	0.03757	0.04532	0.06961
13404.8	0.03866	0.04569	0.03893	0.03912	0.04703	0.07247
13405.1	0.04003	0.04744	0.04073	0.0405	0.04854	0.075
13405.4	0.04157	0.04898	0.04176	0.04167	0.04994	0.07743
13405.6	0.04304	0.05076	0.04302	0.04294	0.05148	0.08028
13405.8	0.04396	0.05263	0.04428	0.04442	0.05287	0.08285
13406.1	0.04589	0.05476	0.04573	0.04598	0.05422	0.08536
13406.3	0.0472	0.05702	0.04739	0.04765	0.05578	0.08811
13406.5	0.04968	0.05949	0.04915	0.0494	0.05763	0.0913
13406.8	0.05201	0.06252	0.0519	0.0521	0.05998	0.09533
13407.2	0.05408	0.06544	0.05468	0.05482	0.06253	0.09971
13407.6	0.05627	0.06869	0.05778	0.05821	0.06659	0.10704
13408	0.05886	0.07181	0.06089	0.06104	0.07043	0.114
13408.4	0.06176	0.07552	0.06439	0.06421	0.07562	0.1231
13408.8	0.06475	0.079	0.06726	0.06715	0.08039	0.13147
13409.2	0.06789	0.08295	0.0702	0.0703	0.08519	0.13985
13409.5	0.07143	0.08664	0.07279	0.07305	0.08937	0.14736
13409.8	0.07437	0.09119	0.07563	0.0762	0.09349	0.15473
13410	0.07844	0.09602	0.07891	0.07959	0.09716	0.16131
13410.2	0.08253	0.101	0.08218	0.08281	0.10099	0.16804
13410.5	0.0863	0.10726	0.08658	0.08762	0.10588	0.17674
13410.8	0.091	0.11347	0.09138	0.09255	0.11049	0.18495
13411	0.09654	0.1203	0.0969	0.09802	0.11537	0.19365
13411.3	0.10215	0.12749	0.10293	0.10409	0.12114	0.204
13411.6	0.10844	0.13571	0.10991	0.11085	0.12755	0.21566
13411.9	0.11494	0.14489	0.11718	0.11839	0.13442	0.22817
13412.3	0.12182	0.15471	0.12522	0.12654	0.14265	0.24218
13412.6	0.12949	0.16496	0.13365	0.1348	0.15143	0.25676
13412.9	0.13713	0.17476	0.14131	0.14242	0.15929	0.26981
13413.2	0.14551	0.18555	0.14953	0.1504	0.16758	0.28312
13413.4	0.15448	0.19561	0.15636	0.15775	0.17529	0.29492
13413.7	0.1633	0.20601	0.16364	0.16533	0.18237	0.30577
13413.9	0.17271	0.21687	0.17149	0.17343	0.18915	0.31615
13414.1	0.18199	0.22898	0.18128	0.18365	0.19665	0.32767
13414.4	0.19214	0.24077	0.19195	0.19442	0.20438	0.3398
13414.6	0.20191	0.25226	0.20395	0.20609	0.2126	0.35271
13414.9	0.21286	0.26421	0.21922	0.22057	0.22277	0.36865
13415.3	0.22175	0.27553	0.23464	0.23506	0.2353	0.38786
13415.7	0.23211	0.28676	0.24982	0.2491	0.25052	0.41101
13416.2	0.24225	0.29728	0.26327	0.26193	0.26627	0.43519
13416.6	0.25312	0.30719	0.27508	0.27358	0.28212	0.46117
13417	0.26229	0.3166	0.28603	0.28481	0.29609	0.48407
13417.3	0.27284	0.32626	0.29662	0.29533	0.30958	0.50374
13417.6	0.28348	0.33586	0.30598	0.30536	0.32129	0.52025
13417.8	0.29273	0.34479	0.3155	0.31459	0.33077	0.53361
13418.1	0.30519	0.35624	0.32719	0.32688	0.34221	0.54901
13418.4	0.31647	0.36763	0.33908	0.33923	0.3541	0.56408
13418.6	0.3287	0.38003	0.35279	0.35288	0.36642	0.5797
13418.9	0.34206	0.39321	0.3669	0.36699	0.37875	0.59532
13419.1	0.35817	0.40808	0.38185	0.38218	0.39323	0.61146
13419.4	0.37368	0.42369	0.39793	0.3984	0.40888	0.62719
13419.7	0.39176	0.4409	0.41591	0.41591	0.42564	0.64405
13420	0.41038	0.45972	0.43514	0.43504	0.4439	0.66232
13420.4	0.4319	0.47894	0.45462	0.45429	0.46556	0.67961
13420.7	0.45465	0.49979	0.47428	0.47442	0.48788	0.69738
13421	0.47737	0.5187	0.49151	0.49176	0.50658	0.71227
13421.3	0.50272	0.54014	0.5089	0.5102	0.5277	0.72549
13421.5	0.52685	0.55963	0.52498	0.52711	0.5448	0.73611
13421.7	0.55377	0.58163	0.54277	0.54642	0.5622	0.74692
13422	0.57972	0.60187	0.55997	0.56557	0.57774	0.75656
13422.2	0.60584	0.62484	0.58175	0.58847	0.59482	0.76658
13422.4	0.63012	0.64704	0.60547	0.61224	0.61209	0.77642
13422.7	0.65566	0.67022	0.63255	0.63989	0.63226	0.78792
13423	0.67901	0.69251	0.6623	0.6682	0.65585	0.8014
13423.4	0.70343	0.71416	0.69183	0.6961	0.68263	0.81514
13423.9	0.725	0.73336	0.71597	0.71912	0.71104	0.82973
13424.3	0.74541	0.7514	0.7363	0.73957	0.73797	0.84312
13424.7	0.76362	0.76695	0.75268	0.75601	0.76104	0.85439
13425.1	0.78139	0.78217	0.76754	0.77113	0.78031	0.86367
13425.4	0.79858	0.79681	0.78091	0.78545	0.79488	0.87015
13425.7	0.81174	0.80869	0.79193	0.79689	0.80601	0.87509
13425.9	0.82539	0.82122	0.80303	0.80874	0.81709	0.88002
13426.2	0.83815	0.83262	0.81402	0.82038	0.82552	0.88398
13426.4	0.84922	0.84474	0.82703	0.83341	0.83458	0.88824
13426.7	0.85945	0.85484	0.83787	0.84419	0.84281	0.89209
13427	0.86887	0.86552	0.8487	0.85487	0.85202	0.89644
13427.2	0.87709	0.87466	0.85811	0.86402	0.85895	0.89947
13427.5	0.88611	0.88417	0.86848	0.87365	0.86711	0.90299
13427.8	0.89353	0.89249	0.87668	0.88181	0.87498	0.90638
13428.2	0.90221	0.90123	0.88541	0.89025	0.88333	0.90995
13428.5	0.90838	0.90892	0.89263	0.89717	0.8903	0.91279
13428.8	0.91544	0.91672	0.89965	0.90378	0.89746	0.91572
13429.1	0.92209	0.92399	0.90526	0.90971	0.90381	0.91818
13429.3	0.9282	0.93096	0.9102	0.91499	0.90895	0.91972
13429.6	0.93476	0.93789	0.91479	0.9199	0.91352	0.92108
13429.8	0.94133	0.94551	0.92007	0.92554	0.91819	0.92247
13430	0.94728	0.95327	0.9257	0.93122	0.92273	0.92381
13430.2	0.9525	0.96019	0.93099	0.93658	0.92685	0.92484
13430.5	0.9584	0.96797	0.93792	0.94367	0.93212	0.92616
13430.8	0.96381	0.97464	0.94458	0.9507	0.93771	0.92756
13431.2	0.97009	0.98154	0.9531	0.95892	0.94492	0.92935
13431.6	0.97588	0.98786	0.95953	0.96541	0.95215	0.93107
13432	0.98172	0.9946	0.96683	0.97187	0.96081	0.93315
13432.4	0.98686	0.99993	0.97191	0.97709	0.96727	0.93542
13432.9	0.992	1.00601	0.97734	0.98295	0.97441	0.93801
13433.2	0.99749	1.01056	0.98178	0.98743	0.97943	0.94014
13433.5	1.00253	1.01471	0.98591	0.99161	0.98363	0.94225
13433.8	1.00615	1.01878	0.98929	0.99575	0.98745	0.94416
13434	1.01178	1.02284	0.99381	1.0003	0.99121	0.94605
13434.2	1.01551	1.02639	0.99817	1.00468	0.99404	0.9482
13434.5	1.01959	1.02987	1.00316	1.00946	0.99714	0.95076
13434.8	1.02369	1.03301	1.00766	1.01394	1.00018	0.95326
13435	1.0276	1.03595	1.01184	1.01829	1.00331	0.95586
13435.3	1.03192	1.03861	1.0162	1.0224	1.0063	0.95849
13435.6	1.03575	1.04118	1.02045	1.02632	1.00961	0.9614
13435.9	1.03896	1.04363	1.02434	1.02966	1.01297	0.96435
13436.3	1.04266	1.04647	1.02775	1.03278	1.01586	0.96763
13436.6	1.04485	1.04872	1.03046	1.03522	1.01817	0.97079
13436.9	1.04837	1.05053	1.03293	1.03722	1.02044	0.9739
13437.2	1.05007	1.05206	1.03466	1.03859	1.02201	0.97627
13437.4	1.05318	1.05352	1.03554	1.03965	1.02335	0.97841
13437.7	1.05487	1.05461	1.03639	1.04011	1.02448	0.98022
13437.9	1.05582	1.05567	1.03724	1.0405	1.02566	0.98212
13438.1	1.05738	1.05645	1.03768	1.04069	1.0265	0.98379
13438.4	1.05846	1.05724	1.03765	1.04017	1.02688	0.98532
13438.6	1.05921	1.05763	1.03722	1.03919	1.02724	0.98682
13439	1.05825	1.05775	1.03621	1.03718	1.02776	0.98892
13439.3	1.05875	1.05748	1.03398	1.03511	1.02759	0.99083
13439.8	1.05859	1.0563	1.03183	1.03302	1.027	0.99285
13440.2	1.05813	1.05458	1.02974	1.03113	1.02599	0.99441
13440.7	1.05725	1.05244	1.0276	1.02896	1.02436	0.99574
13441	1.05656	1.05078	1.02603	1.0272	1.02313	0.99674
13441.4	1.0562	1.04883	1.02433	1.02507	1.02164	0.99724
13441.6	1.05212	1.04701	1.02279	1.02321	1.02052	0.99761
13442.4	1.04552	1.04027	1.01531	1.01534	1.01613	0.99852
13443.3	1.03666	1.03287	1.00674	1.00661	1.01074	0.99878
13444.4	1.02926	1.02372	0.99883	0.99882	1.00539	0.99778
13445.4	1.02046	1.01581	0.99309	0.99282	1.00011	0.99553
13446.1	1.01298	1.01091	0.98893	0.98858	0.99589	0.99333
13447.1	1.00636	1.00666	0.98521	0.98456	0.99221	0.98995
13448.5	1.00106	1.00458	0.9827	0.98257	0.9875	0.98682
13449.6	0.99677	1.00379	0.98198	0.98164	0.98411	0.98584
13450.4	0.99193	1.00394	0.98152	0.98117	0.98244	0.98607
13451.3	0.9878	1.00369	0.98112	0.98132	0.98092	0.98729
13452.4	0.98517	1.00288	0.98238	0.98241	0.97898	0.98942
13453.4	0.9823	1.00079	0.98387	0.98362	0.97764	0.99192
13454.1	0.97824	0.99782	0.98522	0.98455	0.97715	0.99401
13455.1	0.97603	0.99333	0.98599	0.98536	0.97622	0.99651
13456.5	0.97353	0.98819	0.98706	0.98627	0.97484	0.99938
13457.6	0.97178	0.98381	0.98799	0.98664	0.97386	1.00065
13458.4	0.96888	0.97952	0.98784	0.98631	0.97332	1.00094
13459.3	0.9674	0.97577	0.98647	0.9851	0.97288	1.00059
13460.4	0.96558	0.97306	0.98503	0.98346	0.97235	0.99943
13461.4	0.96498	0.97015	0.98299	0.98202	0.97164	0.99805
13462.1	0.96417	0.96824	0.98127	0.98031	0.97111	0.99688
13463.1	0.96328	0.96754	0.97873	0.97802	0.97119	0.99567
13464.5	0.96373	0.96701	0.97627	0.9765	0.9708	0.99463
13465.6	0.96484	0.9676	0.97524	0.97549	0.97071	0.9946
13466.4	0.96431	0.96817	0.97463	0.97472	0.97165	0.99517
13467.3	0.96588	0.96963	0.97374	0.97432	0.97283	0.99626
13468.4	0.96654	0.9715	0.97355	0.97442	0.97415	0.99799
13469.4	0.96796	0.97413	0.97426	0.97512	0.97521	0.99997
13470.1	0.96915	0.97637	0.9751	0.9761	0.97578	1.00163
13471	0.97169	0.97906	0.97615	0.97778	0.97666	1.00357
13472.5	0.9746	0.98221	0.9789	0.98082	0.97989	1.00587
13473.6	0.97761	0.98597	0.98152	0.98328	0.98237	1.00741
13474.5	0.98103	0.98742	0.9835	0.98514	0.98391	1.00836
13475.3	0.98279	0.98959	0.98585	0.98758	0.98618	1.00924
13476.4	0.98628	0.99345	0.98844	0.99017	0.98892	1.01001
13477.4	0.98933	0.99832	0.99067	0.9922	0.99132	1.01056
13478.1	0.99307	0.9958	0.9922	0.99375	0.99307	1.01088
13479	0.99553	0.99778	0.9942	0.9959	0.99504	1.01116
13480.5	0.99974	1.00059	0.99771	0.99883	0.99855	1.01145
13481.6	1.00208	1.00219	0.99999	1.00081	1.00129	1.0113
13482.5	1.00594	1.00349	1.00143	1.00229	1.00332	1.01124
13483.4	1.00755	1.00436	1.00286	1.00391	1.005	1.01095
13484.4	1.00976	1.00609	1.00497	1.00593	1.00649	1.0105
13485.4	1.01161	1.0071	1.00674	1.00767	1.00775	1.01001
13486.2	1.01269	1.00856	1.00822	1.00907	1.00832	1.00951
13487.1	1.01372	1.00988	1.01023	1.01074	1.00884	1.00878
13488.5	1.01569	1.01192	1.01222	1.01301	1.01103	1.00756
13489.6	1.01768	1.01351	1.01417	1.01498	1.0133	1.00671
13490.5	1.01754	1.01473	1.01582	1.01633	1.01412	1.00615
13491.4	1.01829	1.01608	1.01679	1.01747	1.0144	1.00553
13492.4	1.01792	1.0172	1.01772	1.0184	1.0144	1.00503
13493.4	1.01798	1.01782	1.01815	1.01892	1.01455	1.00462
13494.2	1.01702	1.01816	1.0185	1.01908	1.01468	1.0043
13495	1.01744	1.01862	1.01799	1.019	1.01483	1.00405
13496.4	1.01811	1.01831	1.01786	1.01888	1.01413	1.00401
13497.6	1.01816	1.01836	1.01778	1.0186	1.01335	1.00392
13498.5	1.01759	1.01766	1.01726	1.01789	1.01412	1.00366
13499.3	1.0163	1.01713	1.01628	1.0166	1.012	1.0038
13500.4	1.01581	1.01637	1.01442	1.0149	1.01374	1.00394
13501.4	1.01539	1.01586	1.01262	1.01325	1.01177	1.00387
13502.2	1.01396	1.01512	1.01115	1.01182	1.01096	1.00389
13503	1.01312	1.01461	1.00928	1.00967	1.01054	1.00389
13504.4	1.01247	1.01348	1.00759	1.00759	1.00881	1.00387
13505.7	1.01226	1.01292	1.0062	1.0063	1.00769	1.00392
13506.5	1.01107	1.01231	1.00476	1.00506	1.00742	1.00391
13507.4	1.00952	1.0115	1.00283	1.00342	1.00642	1.00398
13508.4	1.00776	1.01045	1.00125	1.00173	1.00525	1.00401
13509.4	1.00714	1.00914	0.99953	1.00024	1.00359	1.0041
13510.2	1.00561	1.00818	0.99813	0.99886	1.00261	1.00421
13511	1.00395	1.007	0.99695	0.99713	1.00218	1.00432
13512.3	1.00275	1.00578	0.99539	0.99592	1.00116	1.00466
13513.6	1.00137	1.00438	0.99481	0.99527	0.99916	1.00494
13514.5	1.00018	1.00323	0.99441	0.99456	0.99837	1.0051
13515.4	0.99882	1.00154	0.9932	0.99341	0.99742	1.00511
13516.3	0.99771	1.00037	0.9918	0.99223	0.99665	1.00539
13517.4	0.99584	0.99875	0.99105	0.99139	0.99551	1.00547
13518.2	0.99459	0.99789	0.99067	0.9908	0.99478	1.0055
13519	0.99322	0.99667	0.98968	0.98993	0.99399	1.0055
13520.2	0.99287	0.99572	0.98831	0.98925	0.99269	1.00544
13521.6	0.99295	0.99496	0.98819	0.98922	0.99151	1.00542
13522.5	0.99103	0.99388	0.98833	0.98916	0.99165	1.00513
13523.4	0.99025	0.9929	0.98826	0.9889	0.9916	1.00507
13524.3	0.98894	0.99213	0.98782	0.98859	0.99138	1.00499
13525.4	0.98882	0.99177	0.98807	0.9887	0.99093	1.00479

## Sheet: Fig. 2e
Energy (eV)	Normalized Absorption (a.u.)					Energy (eV)	Normalized Absorption (a.u.)
	Pd foil	Pd/TiO2	Pd1.0/Bi2O3/TiO2	Pd1.0/Bi2O3/TiO2-spent			Pd1.0/Bi2O3/TiO2-ox
24330.3	0.02776	0.02811	0.02862	0.0294		24330.2	0.02432
24330.4	0.02829	0.02849	0.02908	0.0301		24330.4	0.02576
24330.8	0.02911	0.02918	0.0298	0.0306		24330.7	0.0256
24331	0.02971	0.02969	0.0306	0.0312		24331	0.0261
24331.3	0.03046	0.03053	0.03101	0.0322		24331.3	0.02603
24331.5	0.03107	0.03107	0.0317	0.0329		24331.5	0.02866
24331.9	0.032	0.03202	0.03245	0.0337		24331.8	0.02824
24332.1	0.0327	0.03274	0.03349	0.0344		24332.1	0.02979
24332.4	0.03347	0.03369	0.03411	0.0351		24332.4	0.02889
24332.7	0.03419	0.03432	0.03463	0.0358		24332.7	0.02924
24333	0.03514	0.03528	0.0357	0.037		24333	0.03022
24333.3	0.03612	0.03606	0.03618	0.0377		24333.3	0.03076
24333.6	0.03698	0.03701	0.03743	0.0386		24333.6	0.03232
24333.9	0.03779	0.03803	0.03819	0.0396		24333.9	0.03203
24334.2	0.03891	0.03907	0.03939	0.041		24334.2	0.034
24334.6	0.03997	0.04034	0.04049	0.0424		24334.5	0.03499
24334.9	0.04095	0.0414	0.04144	0.0439		24334.9	0.03617
24335.2	0.04206	0.04282	0.04239	0.0453		24335.2	0.03661
24335.5	0.04321	0.04409	0.04373	0.047		24335.5	0.03705
24335.9	0.04454	0.04551	0.04566	0.0483		24335.8	0.03782
24336.2	0.04572	0.04649	0.047	0.0497		24336.2	0.03898
24336.5	0.04711	0.04746	0.04798	0.0504		24336.5	0.0401
24336.8	0.04839	0.04833	0.04904	0.051		24336.8	0.0418
24337.2	0.05006	0.04953	0.05069	0.051		24337.1	0.04286
24337.4	0.05143	0.05044	0.05159	0.0515		24337.4	0.04437
24337.7	0.05314	0.05162	0.05313	0.053		24337.7	0.04435
24337.9	0.05468	0.05317	0.05417	0.0548		24338	0.0456
24338.3	0.05671	0.05485	0.05573	0.0577		24338.2	0.04469
24338.5	0.05839	0.05654	0.05719	0.0606		24338.5	0.04964
24338.8	0.06042	0.05836	0.05984	0.0629		24338.7	0.04916
24339	0.06248	0.06071	0.06222	0.0648		24339	0.05054
24339.2	0.06457	0.06244	0.06466	0.0662		24339.2	0.05303
24339.5	0.06721	0.06487	0.06776	0.0685		24339.4	0.05362
24339.7	0.06954	0.06647	0.07073	0.0702		24339.7	0.0545
24339.9	0.07256	0.06879	0.07387	0.0726		24339.9	0.05526
24340.1	0.07491	0.07114	0.07677	0.0749		24340.1	0.05786
24340.4	0.07836	0.0741	0.0803	0.0781		24340.4	0.05861
24340.6	0.08094	0.07675	0.08341	0.0797		24340.5	0.0596
24340.8	0.08541	0.08049	0.08745	0.0824		24340.8	0.06104
24341	0.08814	0.08384	0.08957	0.0844		24341	0.06294
24341.3	0.09304	0.0882	0.09355	0.0898		24341.3	0.06369
24341.5	0.09618	0.09194	0.09646	0.0932		24341.5	0.06631
24341.7	0.10172	0.09675	0.10191	0.098		24341.7	0.0668
24341.9	0.10568	0.10097	0.10494	0.102		24341.9	0.06933
24342.2	0.11162	0.10643	0.11082	0.10796		24342.2	0.07148
24342.4	0.11583	0.11135	0.11517	0.113		24342.5	0.07472
24342.7	0.1224	0.11715	0.1229	0.11915		24342.7	0.07656
24343	0.12806	0.12289	0.12822	0.12515		24342.9	0.07913
24343.3	0.13565	0.12996	0.13541	0.1342		24343.3	0.0841
24343.6	0.14182	0.1364	0.14126	0.14234		24343.7	0.08655
24344	0.14914	0.1442	0.152	0.15002		24343.9	0.09004
24344.2	0.15599	0.15141	0.15801	0.15793		24344.2	0.09586
24344.6	0.1659	0.16005	0.1667	0.16717		24344.7	0.10016
24345.1	0.1766	0.16914	0.17836	0.18025		24345	0.10796
24345.5	0.18514	0.17879	0.1877	0.18923		24345.5	0.11558
24345.9	0.19417	0.18856	0.197	0.199		24345.9	0.12223
24346.4	0.20896	0.19909	0.21068	0.213		24346.3	0.13264
24346.8	0.2183	0.20981	0.22044	0.223		24346.8	0.14227
24347.2	0.22957	0.22184	0.23306	0.234		24347.2	0.15675
24347.6	0.2403	0.23333	0.24395	0.245		24347.6	0.16676
24348	0.25415	0.24589	0.25718	0.258		24348.1	0.18061
24348.5	0.26901	0.25793	0.27113	0.27358		24348.5	0.19646
24349	0.28139	0.27156	0.28428	0.28505		24349	0.21311
24349.4	0.29638	0.28503	0.3009	0.3013		24349.3	0.22749
24349.8	0.30949	0.29954	0.31445	0.31533		24349.8	0.24553
24350.2	0.32604	0.31304	0.33063	0.33341		24350.1	0.2634
24350.6	0.33902	0.32779	0.34428	0.34718		24350.6	0.28148
24351	0.35241	0.34178	0.36051	0.361		24350.9	0.29801
24351.3	0.36702	0.35729	0.37436	0.377		24351.3	0.3137
24351.7	0.38631	0.37162	0.39498	0.397		24351.6	0.32822
24352	0.40177	0.3873	0.40884	0.411		24352	0.34684
24352.3	0.41556	0.40147	0.42653	0.428		24352.2	0.3581
24352.5	0.42729	0.4173	0.4392	0.442		24352.6	0.37438
24352.8	0.44285	0.43278	0.45836	0.459		24352.8	0.38571
24353.1	0.4608	0.44877	0.47453	0.479		24353.1	0.40399
24353.4	0.47512	0.4626	0.49169	0.494		24353.3	0.41582
24353.6	0.48726	0.47806	0.5078	0.509		24353.6	0.42778
24353.8	0.50284	0.49248	0.52767	0.528		24353.8	0.43853
24354.1	0.51894	0.50821	0.54574	0.548		24354.1	0.45235
24354.4	0.53217	0.52191	0.55979	0.565		24354.4	0.47048
24354.6	0.54511	0.53735	0.57822	0.58		24354.6	0.48232
24354.8	0.55933	0.55104	0.59491	0.596		24354.8	0.49527
24355.1	0.57366	0.56645	0.61337	0.615		24355.1	0.5075
24355.4	0.58692	0.58092	0.63052	0.634		24355.3	0.52241
24355.6	0.5992	0.59646	0.64622	0.648		24355.6	0.53737
24355.9	0.61434	0.61083	0.66516	0.667		24355.8	0.54922
24356.1	0.62735	0.6265	0.68143	0.683		24356.1	0.56448
24356.4	0.64315	0.64138	0.70107	0.703		24356.3	0.57777
24356.6	0.65622	0.65771	0.71587	0.717		24356.6	0.59222
24356.9	0.67186	0.67283	0.73231	0.735		24356.9	0.60827
24357.1	0.68503	0.68944	0.74664	0.75		24357.1	0.62104
24357.4	0.70218	0.70433	0.76545	0.767		24357.3	0.63301
24357.7	0.71653	0.72152	0.78028	0.781		24357.6	0.64654
24357.9	0.73399	0.73724	0.79424	0.796		24357.9	0.66194
24358.2	0.74728	0.75444	0.80656	0.809		24358.2	0.67853
24358.5	0.7645	0.76997	0.82373	0.827		24358.4	0.69197
24358.8	0.77954	0.78707	0.83725	0.839		24358.7	0.70725
24359	0.79643	0.80283	0.84869	0.851		24359	0.72447
24359.3	0.8119	0.82028	0.86044	0.862		24359.3	0.7377
24359.6	0.83043	0.83554	0.87255	0.876		24359.6	0.75376
24359.9	0.84504	0.85185	0.88412	0.885		24359.8	0.76684
24360.2	0.86036	0.86664	0.89213	0.894		24360.2	0.78363
24360.5	0.87696	0.88304	0.90195	0.902		24360.5	0.79989
24360.8	0.8955	0.89722	0.91183	0.912		24360.8	0.81364
24361.2	0.91154	0.9125	0.92008	0.92		24361.1	0.82821
24361.5	0.92366	0.92566	0.92553	0.926		24361.5	0.84458
24361.8	0.93512	0.93976	0.93214	0.931		24361.8	0.85707
24362.1	0.94841	0.95167	0.93769	0.937		24362.1	0.86988
24362.5	0.96503	0.96463	0.94408	0.943		24362.4	0.88115
24362.8	0.97622	0.97496	0.94761	0.946		24362.8	0.89551
24363.1	0.98825	0.98656	0.95228	0.95		24363.1	0.90664
24363.4	0.99562	0.99564	0.95491	0.953		24363.4	0.91644
24363.8	1.00853	1.00528	0.95774	0.955		24363.7	0.92719
24364.1	1.0159	1.0131	0.95947	0.957		24364	0.93558
24364.4	1.02451	1.02133	0.96098	0.959		24364.3	0.94305
24364.6	1.02925	1.02788	0.96194	0.959		24364.6	0.94996
24365	1.03773	1.03415	0.96305	0.96		24364.9	0.95702
24365.2	1.04187	1.03931	0.96283	0.96		24365.1	0.96252
24365.5	1.04653	1.0444	0.96298	0.96		24365.4	0.96923
24365.7	1.04909	1.04848	0.96255	0.96		24365.6	0.97386
24366	1.05293	1.05187	0.96209	0.959		24365.9	0.97915
24366.2	1.05472	1.0542	0.96101	0.958		24366.1	0.98054
24366.4	1.05604	1.05651	0.96025	0.956		24366.4	0.98461
24366.6	1.05661	1.05812	0.95921	0.955		24366.6	0.98797
24366.8	1.05691	1.05951	0.9578	0.954		24366.8	0.99228
24367.1	1.05647	1.05984	0.95583	0.952		24367	0.99376
24367.3	1.0556	1.05979	0.95497	0.95		24367.3	0.99577
24367.6	1.05397	1.05953	0.95268	0.948		24367.5	0.99816
24367.7	1.05244	1.05902	0.951	0.947		24367.7	0.99943
24368	1.05024	1.05798	0.94911	0.945		24367.9	1.00056
24368.2	1.04795	1.05673	0.94769	0.944		24368.2	1.00377
24368.4	1.04574	1.05509	0.94633	0.942		24368.4	1.00534
24368.7	1.04253	1.05329	0.94441	0.94		24368.6	1.00594
24368.9	1.03854	1.05115	0.94296	0.939		24368.9	1.00615
24369.2	1.03517	1.04881	0.94136	0.937		24369.1	1.00671
24369.4	1.03173	1.04644	0.94016	0.936		24369.4	1.00688
24369.6	1.02872	1.04366	0.93876	0.935		24369.6	1.00674
24370	1.02363	1.04101	0.93755	0.934		24369.9	1.00769
24370.3	1.01899	1.03751	0.93639	0.933		24370.2	1.00626
24370.5	1.01596	1.03471	0.93584	0.932		24370.5	1.0054
24370.8	1.01249	1.03215	0.93533	0.932		24370.7	1.00518
24371.1	1.00837	1.0292	0.93514	0.932		24371	1.00426
24371.5	1.00345	1.02584	0.93506	0.932		24371.4	1.00417
24371.9	0.99989	1.02299	0.93512	0.932		24371.8	1.00154
24372.3	0.99508	1.01941	0.93554	0.933		24372.2	0.99945
24372.7	0.99093	1.01645	0.93618	0.934		24372.6	0.99838
24373.1	0.98645	1.0131	0.93674	0.934		24373.1	0.99759
24373.5	0.98321	1.01028	0.93779	0.935		24373.5	0.99484
24374	0.97919	1.00731	0.93926	0.937		24373.9	0.9943
24374.4	0.97608	1.00477	0.94075	0.939		24374.3	0.9911
24374.9	0.97221	1.00213	0.9427	0.941		24374.8	0.9903
24375.3	0.97023	1.00004	0.94413	0.943		24375.2	0.99177
24375.8	0.96747	0.99811	0.94685	0.945		24375.6	0.9904
24376.2	0.96564	0.99658	0.94914	0.948		24376.1	0.99024
24376.7	0.96367	0.9952	0.95187	0.951		24376.5	0.98954
24377	0.96259	0.99409	0.95427	0.954		24376.9	0.99072
24377.4	0.96164	0.99316	0.95813	0.957		24377.3	0.9916
24377.8	0.96117	0.99242	0.9612	0.961		24377.7	0.99197
24378.2	0.9611	0.99226	0.96463	0.964		24378.1	0.99444
24378.5	0.96131	0.9923	0.96717	0.967		24378.4	0.99639
24378.9	0.96227	0.99266	0.97249	0.972		24378.7	0.99768
24379.8	0.96659	0.99561	0.98548	0.986		24379.7	1.00353
24380.7	0.97473	1.00103	0.99972	1		24380.6	1.00895
24381.4	0.98627	1.00907	1.01347	1.01		24381.4	1.01522
24382.4	1.00255	1.02027	1.02918	1.03		24382.2	1.02384
24383.1	1.01949	1.03201	1.04071	1.04		24383	1.03169
24384	1.03826	1.04573	1.05114	1.05		24383.9	1.0398
24384.9	1.06136	1.05957	1.05856	1.06		24384.8	1.04722
24385.7	1.08101	1.07439	1.06276	1.06		24385.7	1.05281
24386.8	1.10496	1.08788	1.06257	1.06		24386.6	1.05745
24387.7	1.12179	1.09804	1.0596	1.06		24387.6	1.05864
24388.9	1.13939	1.10674	1.05266	1.05		24388.7	1.05792
24389.9	1.14906	1.11059	1.04379	1.04		24389.8	1.05243
24391	1.15293	1.11034	1.03186	1.03		24390.8	1.04553
24391.9	1.14951	1.10469	1.01983	1.01		24391.8	1.03699
24392.8	1.13704	1.09259	1.00474	0.998		24392.7	1.02681
24393.6	1.12056	1.0781	0.99203	0.986		24393.5	1.01814
24394.3	1.09897	1.06038	0.97956	0.975		24394.2	1.00991
24395.1	1.07075	1.03773	0.96877	0.966		24395	0.99978
24395.9	1.04177	1.01689	0.9598	0.957		24395.7	0.99184
24396.7	1.01492	0.99649	0.95384	0.952		24396.6	0.98273
24397.7	0.99043	0.97762	0.94927	0.948		24397.5	0.97408
24398.8	0.96837	0.96187	0.94729	0.946		24398.7	0.96371
24400.2	0.95227	0.95057	0.94693	0.946		24400	0.95582
						24401.5	0.95025

## Sheet: Fig. 2f
Wavenumber (cm-1)	Abs (a.u.)
	Pd/TiO2	Pd1.0/Bi2O3/TiO2	Bi2O3/TiO2
2119.45	0.0005	0.0044	-0.0091
2117.52	0.0004	0.0044	-0.0093
2115.59	0.0003	0.0044	-0.0092
2113.66	0.0004	0.0045	-0.0091
2111.73	0.0006	0.0046	-0.0089
2109.81	0.0005	0.0046	-0.009
2107.88	0.0004	0.0045	-0.0091
2105.95	0.0005	0.0044	-0.0093
2104.02	0.0004	0.0044	-0.0091
2102.09	0.0008	0.0043	-0.0093
2100.16	0.0011	0.0042	-0.009
2098.23	0.002	0.0042	-0.0091
2096.31	0.0031	0.0043	-0.0093
2094.38	0.0041	0.0044	-0.0092
2092.45	0.0049	0.0044	-0.0091
2090.52	0.0052	0.0045	-0.0089
2088.59	0.0054	0.0047	-0.009
2086.66	0.0053	0.0051	-0.0091
2084.73	0.0052	0.0055	-0.0093
2082.81	0.005	0.006	-0.0092
2080.88	0.0049	0.0065	-0.0095
2078.95	0.0048	0.0069	-0.0096
2077.02	0.0048	0.0072	-0.0097
2075.09	0.0049	0.0074	-0.0098
2073.16	0.005	0.0074	-0.0098
2071.23	0.0053	0.0073	-0.0098
2069.31	0.0056	0.0071	-0.0098
2067.38	0.0058	0.007	-0.0096
2065.45	0.006	0.007	-0.0094
2063.52	0.0061	0.007	-0.0092
2061.59	0.0063	0.007	-0.009
2059.66	0.0064	0.007	-0.0088
2057.74	0.0064	0.007	-0.0086
2055.81	0.0062	0.0068	-0.0084
2053.88	0.0059	0.0065	-0.0082
2051.95	0.0056	0.0061	-0.0081
2050.02	0.0052	0.0057	-0.0079
2048.09	0.0048	0.0054	-0.0078
2046.16	0.0043	0.0049	-0.0078
2044.24	0.0039	0.0045	-0.0079
2042.31	0.0034	0.0041	-0.0081
2040.38	0.003	0.0039	-0.0083
2038.45	0.0028	0.0039	-0.0086
2036.52	0.0026	0.0038	-0.0088
2034.59	0.0024	0.0036	-0.009
2032.66	0.0022	0.0035	-0.0091
2030.74	0.0021	0.0034	-0.0092
2028.81	0.002	0.0033	-0.0092
2026.88	0.0019	0.0033	-0.0092
2024.95	0.002	0.0032	-0.0092
2023.02	0.0021	0.0031	-0.0093
2021.09	0.0022	0.003	-0.0093
2019.16	0.0024	0.0029	-0.0093
2017.24	0.0027	0.0027	-0.0093
2015.31	0.0033	0.0027	-0.0092
2013.38	0.0043	0.0028	-0.0092
2011.45	0.0054	0.0028	-0.0091
2009.52	0.007	0.0028	-0.009
2007.59	0.0092	0.0028	-0.0088
2005.66	0.0123	0.0028	-0.0086
2003.74	0.0165	0.003	-0.0083
2001.81	0.0213	0.0032	-0.0081
1999.88	0.0254	0.0034	-0.0079
1997.95	0.0276	0.0037	-0.0077
1996.02	0.0275	0.0041	-0.0075
1994.09	0.0263	0.0043	-0.0075
1992.17	0.0251	0.0042	-0.0074
1990.24	0.0243	0.0041	-0.0074
1988.31	0.023	0.0044	-0.0075
1986.38	0.0207	0.0044	-0.0076
1984.45	0.0179	0.0043	-0.0076
1982.52	0.0152	0.0045	-0.0077
1980.59	0.0134	0.0041	-0.0077
1978.67	0.0126	0.004	-0.0078
1976.74	0.0126	0.0041	-0.0078
1974.81	0.0134	0.0042	-0.0078
1972.88	0.0145	0.0041	-0.0077
1970.95	0.016	0.004	-0.0077
1969.02	0.0174	0.0041	-0.0076
1967.09	0.0189	0.0042	-0.0075
1965.17	0.0208	0.0041	-0.0073
1963.24	0.0228	0.0042	-0.0072
1961.31	0.0247	0.0041	-0.0071
1959.38	0.0264	0.004	-0.007
1957.45	0.028	0.0044	-0.007
1955.52	0.0295	0.0047	-0.0069
1953.59	0.0308	0.005	-0.0069
1951.67	0.0319	0.0053	-0.0069
1949.74	0.0326	0.0055	-0.0068
1947.81	0.0329	0.0056	-0.0068
1945.88	0.0327	0.0055	-0.0067
1943.95	0.0319	0.0052	-0.0067
1942.02	0.0311	0.0051	-0.0066
1940.1	0.0305	0.0056	-0.0067
1938.17	0.0298	0.006	-0.0068
1936.24	0.0286	0.0062	-0.0069
1934.31	0.0271	0.0062	-0.0069
1932.38	0.0256	0.0062	-0.007
1930.45	0.024	0.0061	-0.0071
1928.52	0.0225	0.0061	-0.0071
1926.6	0.0209	0.0059	-0.0072
1924.67	0.0191	0.0055	-0.0071
1922.74	0.0172	0.0051	-0.0071
1920.81	0.0156	0.0049	-0.0071
1918.88	0.0141	0.0048	-0.007
1916.95	0.0129	0.0048	-0.007
1915.02	0.0119	0.0051	-0.007
1913.1	0.011	0.0052	-0.007
1911.17	0.0096	0.0048	-0.007
1909.24	0.0081	0.0044	-0.007
1907.31	0.007	0.0044	-0.007
1905.38	0.0061	0.0045	-0.007
1903.45	0.0052	0.0046	-0.007
1901.52	0.0043	0.0045	-0.0069
1899.6	0.0033	0.0044	-0.0069
1897.67	0.0022	0.0041	-0.0069
1895.74	0.0011	0.0037	-0.0068
1893.81	0.0001	0.0035	-0.0068
1891.88	-0.0007	0.0033	-0.0067
1889.95	-0.0016	0.0035	-0.0066
1888.03	-0.0023	0.0034	-0.0066
1886.1	-0.0026	0.0034	-0.0066
1884.17	-0.0029	0.0033	-0.0066
1882.24	-0.0033	0.0034	-0.0066
1880.31	-0.0037	0.0035	-0.0066
1878.38	-0.004	0.0034	-0.0067
1876.45	-0.0043	0.0034	-0.0067
1874.53	-0.0046	0.0033	-0.0068
1872.6	-0.0045	0.0028	-0.0068
1870.67	-0.0047	0.0027	-0.0067
1868.74	-0.0046	0.0029	-0.0067
1866.81	-0.0048	0.0029	-0.0068
1864.88	-0.0049	0.0028	-0.007
1862.95	-0.0049	0.0026	-0.0071
1861.03	-0.005	0.0028	-0.0071
1859.1	-0.0051	0.0029	-0.0072
1857.17	-0.0053	0.003	-0.0072
1855.24	-0.0056	0.003	-0.0072
1853.31	-0.0058	0.003	-0.0072
1851.38	-0.0058	0.0028	-0.0072
1849.45	-0.0061	0.0024	-0.0072

## Sheet: Fig. 3a
Pd1.0/Bi2O3/TiO2		Pd0.2/Bi2O3/TiO2		Pd1Ag3/Al2O3
C2H2 Conversion (%)	C2H4 Selectivity (%)	C2H2 Conversion (%)	C2H4 Selectivity (%)	C2H2 Conversion (%)	C2H4 Selectivity (%)
33.3609	99.9364	50.6739	97.781	24.75	97.0803
36.2544	99.9414	52.5044	97.949	28.9116	95.0356
43.2355	99.5081	54.6688	97.9519	35.3326	94.6957
50.4609	99.5772	59.55	96.6341	43.4449	95.9552
52.263	99.593	61.4007	98.0531	58.8681	86.3232
57.7638	99.6304	64.8833	98.455	74.5529	77.6467
59.0594	99.5188	65.4326	97.3954	86.8891	32.9312
63.5841	99.4392	66.7804	98.4967	95.9457	-10.8548
68.8449	98.9394	67.5094	98.1356
76.1717	97.9043	69.5123	97.4933
81.0326	95.9893	69.5964	98.0896
81.3203	94.2836	72.4544	96.9269
85.8986	92.2308	72.9181	96.3802
89.4848	90.1101	77.3072	97.6794
93.7942	84.8949	77.9928	96.4356
		83.3674	92.3804
		85.8978	91.3389
		86.5116	90.2131
		90.3333	89.9605
		90.8348	88.4218
		93.0464	88.7765
		94.6145	87.4377

## Sheet: Fig. 3b
Catalysts	C2H4 selectivity at 95% conversion of C2H2
Pd3.0/Bi2O3/TiO2	-2007
Pd1.0/Bi2O3/TiO2	84.5
Pd0.2/Bi2O3/TiO2	88.77
Pd1Ag3/Al2O3	-10.8
2.5 wt% Pd/TiO2	-1256
0.5 wt% Pd/TiO2	-1040

## Sheet: Fig. 3c
Catalysts	T90 (oC)	C2H4 selectivity at 90% conversion of C2H2
Pd3.0/Bi2O3/TiO2	25	-2007
Pd1.0/Bi2O3/TiO2	44	91
Pd0.5/Bi2O3/TiO2	59	91
Pd0.2/Bi2O3/TiO2	73	90
Pd0.1/Bi2O3/TiO2	88	93

## Sheet: Fig. 3d
Time (h)	C2H2 conversion (%)	C2H4 selectivity (%)
0	66.5856	94.433
1.5	61.4686	93.0377
3	60.9116	94.9112
4	59.9554	94.9508
6	60.3648	93.9823
7	61.7657	94.9514
9	60.8271	95.5298
11	62.021	95.6443
13	59.9694	95.9117
15	61.0453	94.4493
18	62.7618	95.0375
20	63.9844	96.2626
21	60.8494	95.745
23	60.8513	96.2379
24	61.7239	96.1512

[truncated: 14 more sheets: Fig. 3e, Fig. 3f, Fig. 4b, Fig. 4c, Fig. 4d, Fig. S2, Fig. S3, Fig. S6, Fig. S7, Fig. S8, Fig. S9, Fig. S10, Fig. S12, Fig. S13]
